# Supplementary material for: Physiological Age- and Sex-Related Profiles for Local (Aortic) and Regional (Carotid-Femoral, Carotid-Radial) Pulse Wave Velocity and Center-to-Periphery Stiffness Gradient, with and without Blood Pressure Adjustments: Reference Intervals and Agreement between Methods in Healthy Subjects (3–84 Years)
Source: J Cardiovasc Dev Dis. 2021 Jan 12;8(1):3. doi: 10.3390/jcdd8010003 (PMC7827252; doi:10.3390/jcdd8010003)
Supplement: Supplementary file 1 [file jcdd-08-00003-s001.zip]

Archive with 3 entries (2 files):
- jcdd-1029482-supplementary/
- jcdd-1029482-supplementary/jcdd-1029482-supplementary.pdf
- jcdd-1029482-supplementary/jcdd-1029482-supplementary.xlsx
