# Supplementary material for: Physiological Age- and Sex-Related Profiles for Local (Aortic) and Regional (Carotid-Femoral, Carotid-Radial) Pulse Wave Velocity and Center-to-Periphery Stiffness Gradient, with and without Blood Pressure Adjustments: Reference Intervals and Agreement between Methods in Healthy Subjects (3–84 Years)
Source: J Cardiovasc Dev Dis. 2021 Jan 12;8(1):3. doi: 10.3390/jcdd8010003 (PMC7827252; doi:10.3390/jcdd8010003)
Supplement: Supplementary file 1 [file jcdd-08-00003-s001.zip › jcdd-1029482-supplementary/jcdd-1029482-supplementary.xlsx]

## Sheet: Table 1, 2 and Table 3
		Table 2. Subjects demographic, anthropometric and clinical characteristics
																					Table 1. PWV, CAVI and CAVIo-related parameters
			All subjects (n=3619)								Included for Reference Intervals (n=1289)
																					PWV-related parameter	CAVI-related parameter	CAVIo-related parameter
			MV	SD	Min.	p25th	p50th	p75th	Max.	Range	MV	SD	Min.	p25th	p50th	p75th	Max.	Range			cfPWV_Real_SCOR	CAVI_cfPWV_Real_SCOR	CAVIo_cfPWV_Real_SCOR
		Age [years]	33.87	24.2	2.8	11.5	23.65	56.4	89	86.2	20.12	16.93	2.8	6.29	17.6	21.8	84.2	81.4			crPWV_SCOR	CAVI_crPWV_SCOR	CAVIo_crPWV_SCOR
		Body weight [Kg.]	61.13	25.28	12.3	45.6	63.2	78.1	150.6	138.3	47.91	22.83	12.3	22.6	52.8	65.2	105	92.7			aoPWV_Radial_SCOR	CAVI_aoPWV_Radial_SCOR	CAVIo_aoPWV_Radial_SCOR
		Body height [m]	1.55	0.23	0.9	1.46	1.62	1.71	1.97	1.07	1.47	0.26	0.9	1.17	1.58	1.69	1.94	1.04			aoPWV_Carotid_SCOR	CAVI_aoPWV_Carotid_SCOR	CAVIo_aoPWV_Carotid_SCOR
		BMI [Kg./m2]	24.06	6.02	11.53	19.7	23.63	27.84	71.34	59.81	20.36	4.22	11.53	16.59	20	23.56	29.95	18.42			aoPWV_Brachial_MOG	CAVI_aoPWV_Brachial_MOG	CAVIo_aoPWV_Brachial_MOG
		z-BMI [SD]	0.94	1.45	-4.63	-0.05	0.74	1.77	8.03	12.66	0.34	0.92	-4.63	-0.27	0.41	1	1.98	6.61			PWV Ratio	CAVI_PWV_Ratio	CAVIo_PWV_Ratio
		Total cholesterol [mg/dl]	200.26	44.27	94.3	170	196	227	379	284.7	194.87	25.85	99	179	198	214	238	139
		HDL cholesterol [mg/dl]	51.18	15.09	17	41	49	60	122	105	57.73	12.03	41	49	55	64	100	59
		LDL cholesterol [mg/dl]	123.39	39.83	28	95	119	146	323	295	117.96	25.51	31	101	120.6	134	180	149
		Triglycerides [mg/dl]	133.21	85.94	24	80	111	158	783	759	93.3	38.85	24	65	86	113	272	248
		Glicaemia [mg/dl]	94.35	18.68	40	85	92	100	307	267	88.23	9.48	40	83	88	93	121	81
		bSBP [mmHg]	119.02	16.81	64.25	107	118.44	128.76	235	170.75	112.02	13.35	80	101.35	111.63	121.25	171	91
		bDBP [mmHg]	68.84	10.36	41.25	60.78	67.73	75.8	129.18	87.93	64.79	8.36	46.7	58.92	63.29	70	97.44	50.74
		Total Cholesterol ≥240 mg/dl [%]	7.2								0
		HDL Cholesterol <40 mg/dl [%]	8.9								0
		Glicamia ≥ 126 mg/dl [%]	0.9								0
		Current Smoke [%]	11.4								0
		Hypertension [%]	26.4								0
		Diabetes [%]	5.7								0
		History of CVD [%]	8.8								0
		Obesity [%	22.6								0
		Familiar history premature CVD [%]	13.5								7.6
		Sedentarism [%]	45.6								32.3
		Antihypertensive drugs	21.7								0
		Antihyperlipidemic agent [%]	13.5								0
		Antidiabetic agents [%]	4.1								0
		Atherosclerotic plaques (%)
		0				64.7					88.2
		1				6.2					2.7
		2				8.1					4.2
		3				6.4					1.9
		4				6.5					1.8
		5				3.2					0.6
		6				3					0.3
		7				1.2					0.1
		8				0.7					0.1
		MV: mean value. SD: standard deviation. Min. and Max.: minimal and maximal value. p25th, p50th (median) and p75th: 25, 50 and 75 percentiles. BMI: body mass index. bSBP, bDBP: brachial systolic and diastolic blood pressure. CVD: cardiovascular disease. The variable "Atherosclerotic plaques" refers to those existing in common carotid, internal and external carotid arteries, and common femoral arte…
		Table 3. Arterial stiffness parameters
			All subjects (n=3619)								Included for Reference Intervals (n=1289)
			MV	SD	Min.	p25th	p50th	p75th	Max.	Range	MV	SD	Min.	p25th	p50th	p75th	Max.	Range
		cfPWV_Real_SCOR
		bSBP [mmHg]	120	17	63	110	120	130	211	148	114	14	79	103	113	122	167	88
		bDBP [mmHg]	69	11	40	60	69	76	127	87	64	9	40	58	63	70	100	60
		HR [b.p.m.]	73	15	35	62	71	82	149	114	75	15	40	64	74	85	134	94
		Δt [msec.]	67.004	16.144	24.3	55.95	66.9	78.25	123.6	99.3	72.613	13.513	30.2	64	72.7	81.1	120.4	90.2
		Δx carotid-femoral [m]	0.565	0.078	0.33	0.54	0.58	0.62	0.77	0.44	0.536	0.088	0.33	0.45	0.56	0.6	0.71	0.38
		Δx carotid-suprasternal notch [m]	0.093	0.031	0.012	0.08	0.09	0.11	0.95	0.938	0.09	0.033	0.04	0.07	0.09	0.11	0.95	0.91
		cfPWV_Real_SCOR [m/s]	7.39	2.46	2.7	5.57	7	8.72	19.75	17.06	6.23	1.63	2.7	5.04	5.98	7.13	14.59	11.89
		CAVI_cfPWV_Real_SCOR	10.06	6.6	1.61	5.73	8.3	12.32	65.22	63.62	7.34	3.56	1.61	4.97	6.57	8.84	33.43	31.82
		CAVIo_cfPWV_Real_SCOR	13.89	9.09	2.62	8.2	11.45	16.47	97.39	94.77	10.31	4.68	2.7	7.13	9.36	12.24	46.84	44.14
		crPWV_SCOR
		bSBP [mmHg]	120	15	71	110	119	129	195	124	115	13	71	106	114	124	162	91
		bDBP [mmHg]	68	10	40	60	68	76	102	62	65	9	43	58	64	70	100	57
		HR [b.p.m.]	71	13	35	61	69	79	140	105	72	14	40	62	70	81	131	91
		Δt [msec.]	76.617	14.255	30.6	66.9	74.3	85.5	147.8	117.2	78.953	15.429	30.6	68.3	77.05	88.1	147.8	117.2
		Δx carotid-radial [m]	0.788	0.113	0.1	0.73	0.81	0.87	1.11	1.01	0.767	0.115	0.335	0.71	0.79	0.85	0.99	0.655
		Δx carotid-suprasternal notch [m]	0.099	0.058	0.01	0.08	0.1	0.11	0.95	0.94	0.099	0.057	0.01	0.08	0.1	0.11	0.8	0.79
		crPWV_SCOR [m/s]	9.3	1.97	4.4	7.8	9.2	10.7	15.7	11.3	8.76	1.76	4.4	7.5	8.5	9.9	14.9	10.5
		CAVI_crPWV_SCOR	15.47	5.6	3.11	11.32	15.03	19.04	47.5	44.39	14.38	5.18	4.46	10.87	13.35	17.27	47.5	43.04
		CAVIo_crPWV_SCOR	21.11	7.14	3.8	15.9	20.72	25.59	63.07	59.28	19.86	6.72	6.79	15.18	18.73	23.49	63.07	56.28
		PWV Ratio (cfPWV_Real_SCOR/crPWV_SCOR)
		PWV_Ratio	0.78	0.19	0.35	0.65	0.74	0.87	1.86	1.51	0.72	0.15	0.35	0.62	0.71	0.8	1.49	1.14
		CAVI_PWV_Ratio	0.64	0.35	0.12	0.42	0.56	0.76	3.67	3.55	0.54	0.23	0.12	0.38	0.5	0.64	2.3	2.18
		CAVIo_PWV_Ratio	0.65	0.34	0.13	0.43	0.57	0.76	3.87	3.74	0.55	0.23	0.13	0.39	0.52	0.65	2.36	2.23
		aoPWV_Radial_SCOR
		bSBP [mmHg]	121	16	77	109	120	130	235	158	114	14	78	105	114	124	160	82
		bDBP [mmHg]	69	11	37	61	69	76	130	93	65	9	42	59	64	71	95	53
		HR [b.p.m.]	72.79	14.05	35	63	71	82	151	116	75.56	15.32	38	65	74	85	151	113
		aoPWV_Radial_SCOR [m/s]	7.24	1.25	4	6.5	7.2	8	14.3	10.3	6.73	1.15	4	6	6.8	7.4	11.2	7.2
		CAVI_aoPWV_Radial_SCOR	9.21	2.92	3.16	7.31	8.8	10.58	33.55	30.39	8.41	2.62	3.37	6.72	8.2	9.68	21.7	18.33
		CAVIo_aoPWV_Radial_SCOR	12.82	4.07	4.51	10.12	12.28	14.76	46.81	42.3	11.9	3.71	4.51	9.56	11.44	13.77	28.85	24.34
		aoPWV_Carotid_SCOR
		bSBP [mmHg]	121	18	78	109	120	131	239	161	114	15	78	104	114	124	217	139
		bDBP [mmHg]	69	11	38	60	68	76	127	89	64	9	38	58	63	70	100	62
		HR [b.p.m.]	71.75	14.15	32	61	70	80	145	113	75.11	15.44	40	64	74	84	145	105
		aoPWV_Carotid_SCOR [m/s]	7.01	1.02	4	6.4	7	7.6	13.2	9.2	6.68	0.97	4	6.2	6.6	7.2	13.2	9.2
		CAVI_aoPWV_Carotid_SCOR	8.51	2.44	2.94	6.95	8.11	9.58	29.7	26.76	8.08	2.42	2.94	6.68	7.73	8.98	28.59	25.65
		CAVIo_aoPWV_Carotid_SCOR	11.85	3.46	3.99	9.66	11.25	13.41	40.02	36.03	11.47	3.54	3.99	9.37	10.84	12.79	39.94	35.95
		aoPWV_Brachial_MOG
		bSBP [mmHg]	117	14	81	107	115	125	199	118	112	12	81	104	111	120	158	77
		bDBP [mmHg]	68	11	36	60	67	75	131	95	65	9	39	58	64	70	106	67
		HR [b.p.m.]	76	15	33	64	73	86	135	102	79	16	41	67	77	89	135	94
		aoPWV_Brachial_MOG [m/s]	5.74	2.07	3.58	4.33	4.88	6.36	15.25	11.68	4.87	1.18	3.58	4.15	4.55	5.08	12.93	9.36
		CAVI_aoPWV_Brachial_MOG	6.26	4.55	2.84	3.58	4.21	6.7	31.45	28.62	4.55	2.46	2.84	3.4	3.83	4.55	28.09	25.25
		CAVIo_aoPWV_Brachial_MOG	8.64	5.84	3.86	5.21	6.25	9.15	46.01	42.15	6.51	3.19	3.9	4.92	5.57	6.74	38.9	35
		MV: mean value. SD: standard deviation. Min. and Max.: minimal and maximal value. p25th, p50th (median) and p75th: 25, 50 and 75 percentiles. bSBP and bDBP: brachial systolic and diastolic blood pressure. HR: heart rate. Δt: time difference between the distal (i.e. femoral or radial) and central (carotid) recording; characterized by the "foot of the pulse wave". Δx: distance between recording sit…

## Sheet: Table_4
	Table 4. Concordance correlation coefficient analysis between PWV and PWV-related parameters obtained by different approaches (Reference Interval Group)
	cfPWV vs. aoPWV_Radial_SCOR, aoPWV_Carotid_SCOR or aoPWV_Brachial_MOG
	Variable Y	cfPWV_Real_SCOR	cfPWV_Real_SCOR	cfPWV_Real_SCOR
	Variable X	aoPWV_Radial_SCOR	aoPWV_Carotid_SCOR	aoPWV_Brachial_MOG
	CCC	0.4479	0.2708	0.6143
	95% C.I. CCC	0.3963 to 0.4967	0.2073 to 0.3319	0.5727 to 0.6527
	Pearson ρ (precision)	0.498	0.3145	0.7336
	95% C.I. Pearson	0.4429 to 0.5493	0.2414 to 0.3841	0.6962 to 0.7671
	p value (Pearson)	<1.0E-14	<1.0E-14	<1.0E-14
	Bias correction factor Cb (accuracy)	0.8995	0.8609	0.8374
	aoPWV_Radial_SCOR vs. aoPWV_Carotid_SCOR vs. aoPWV_Brachial_MOG
	Variable Y	aoPWV_Radial_SCOR	aoPWV_Radial_SCOR	aoPWV_Carotid_SCOR
	Variable X	aoPWV_Carotid_SCOR	aoPWV_Brachial_MOG	aoPWV_Brachial_MOG
	CCC	0.617	0.235	0.1087
	95% C.I. CCC	0.5661 to 0.6632	0.1851 to 0.2838	0.04981 to 0.1668
	Pearson ρ (precision)	0.6425	0.4205	0.1882
	95% C.I. Pearson	0.5922 to 0.6877	0.3429 to 0.4923	0.08835 to 0.2843
	p value (Pearson)	<1.0E-14	<1.0E-14	0.000257
	Bias correction factor Cb (accuracy)	0.9604	0.559	0.5774
	CAVI_cfPWV vs. CAVI_aoPWV_Radial_SCOR, CAVI_aoPWV_Carotid_SCOR or CAVI_aoPWV_Brachial_MOG
	Variable Y	CAVI_cfPWV_Real_SCOR	CAVI_cfPWV_Real_SCOR	CAVI_cfPWV_Real_SCOR
	CCC	0.2779	0.09839	0.553
	95% C.I. CCC	0.2181 to 0.3355	0.02888 to 0.1670	0.5073 to 0.5956
	Pearson ρ (precision)	0.3075	0.1115	0.6704
	95% C.I. Pearson	0.2421 to 0.3702	0.03264 to 0.1889	0.6260 to 0.7105
	p value (Pearson)	<1.0E-14	0.0057	<1.0E-14
	Bias correction factor Cb (accuracy)	0.9035	0.8825	0.8248
	CAVI_aoPWV_Radial_SCOR vs. CAVI_aoPWV_Carotid_SCOR vs. CAVI_aoPWV_Brachial_MOG
	Variable Y	CAVI_aoPWV_Radial_SCOR	CAVI_aoPWV_Radial_SCOR	CAVI_aoPWV_Carotid_SCOR
	CCC	0.5133	0.1439	0.03279
	95% C.I. CCC	0.4538 to 0.5682	0.09252 to 0.1944	-0.03191 to 0.09722
	Pearson ρ (precision)	0.5389	0.2545	0.05159
	95% C.I. Pearson	0.4788 to 0.5940	0.1677 to 0.3374	-0.05021 to 0.1523
	p value (Pearson)	<1.0E-14	2.36e-08	0.3203
	Bias correction factor Cb (accuracy)	0.9524	0.5652	0.6356
	CAVIo_cfPWV vs. CAVIo_aoPWV_Radial_SCOR, CAVIo_aoPWV_Carotid_SCOR or CAVIo_aoPWV_Brachial_MOG
	Variable Y	CAVIo_cfPWV_Real_SCOR	CAVIo_cfPWV_Real_SCOR	CAVIo_cfPWV_Real_SCOR
	Variable X	CAVIo_aoPWV_Radial_SCOR	CAVIo_aoPWV_Carotid_SCOR	CAVIo_aoPWV_Brachial_MOG
	CCC	0.2294	0.08023	0.5078
	95% C.I. CCC	0.1671 to 0.2898	0.007051 to 0.1526	0.4608 to 0.5518
	Pearson ρ (precision)	0.25	0.08661	0.6402
	95% C.I. Pearson	0.1825 to 0.3151	0.007536 to 0.1646	0.5927 to 0.6832
	p value (Pearson)	2.02e-12	0.0319	1e-14
	Bias correction factor Cb (accuracy)	0.9175	0.9263	0.7932
	CAVIo_aoPWV_Radial_SCOR vs. CAVIo_aoPWV_Carotid_SCOR vs. CAVIo_aoPWV_Brachial_MOG
	Variable Y	CAVIo_aoPWV_Radial_SCOR	CAVIo_aoPWV_Radial_SCOR	CAVIo_aoPWV_Carotid_SCOR
	Variable X	CAVIo_aoPWV_Carotid_SCOR	CAVIo_aoPWV_Brachial_MOG	CAVIo_aoPWV_Brachial_MOG
	CCC	0.5623	0.08684	0.008803
	95% C.I. CCC	0.5064 to 0.6134	0.03752 to 0.1357	-0.05276 to 0.07029
	Pearson ρ (precision)	0.5864	0.1604	0.01454
	95% C.I. Pearson	0.5306 to 0.6372	0.07074 to 0.2474	-0.08713 to 0.1159
	p value (Pearson)	<1.0E-14	0.000497	0.7796
	Bias correction factor Cb (accuracy)	0.9588	0.5416	0.6054
	CCC: concordance correlation coefficient. C.I.: confidence interval.

## Sheet: Table_5_part_1_2_3
	Table 5 (Part 1). Bland-Altman test between arterial stiffness parameters (Reference Interval Group)					Table 5 (Part 2). Bland-Altman test between arterial stiffness parameters (Reference Interval Group)					Table 5 (Part 3). Bland-Altman test between arterial stiffness parameters (Reference Interval Group)
	(1) cfPWV vs. aoPWV_Radial_SCOR, aoPWV_Carotid_SCOR or aoPWV_Brachial_MOG					(3) CAVI_cfPWV vs. CAVI_aoPWV_Radial_SCOR, CAVI_aoPWV_Carotid_SCOR or CAVI_aoPWV_Brachial_MOG					(5) CAVIo_cfPWV vs. CAVIo_aoPWV_Radial_SCOR, CAVIo_aoPWV_Carotid_SCOR or CAVIo_aoPWV_Brachial_MOG
	Method A	cfPWV_Real_SCOR	cfPWV_Real_SCOR	cfPWV_Real_SCOR		Method A	CAVI_cfPWV_Real_SCOR	CAVI_cfPWV_Real_SCOR	CAVI_cfPWV_Real_SCOR		Method A	CAVIo_cfPWV_Real_SCOR	CAVIo_cfPWV_Real_SCOR	CAVIo_cfPWV_Real_SCOR
	Method B	aoPWV_Radial_SCOR	aoPWV_Carotid_SCOR	aoPWV_Brachial_MOG		Method B	CAVI_aoPWV_Radial_SCOR	CAVI_aoPWV_Carotid_SCOR	CAVI_aoPWV_Brachial_MOG		Method B	CAVIo_aoPWV_Radial_SCOR	CAVIo_aoPWV_Carotid_SCOR	CAVIo_aoPWV_Brachial_MOG
	Differences (Method A - Method B)					Differences (Method A - Method B)					Differences (Method A - Method B)
	Mean error [m/s]	-0.4087	-0.1358	0.807		Mean error	-0.8879	-0.1215	1.8076		Mean error	-1.2888	-0.2773	2.6252
	Mean error, 95% CI [m/s]	-0.5123 to -0.3052	-0.2624 to -0.009219	0.7308 to 0.8833		Mean error, 95% CI	-1.1609 to -0.6148	-0.4612 to 0.2183	1.6231 to 1.9921		Mean error, 95% CI	-1.6699 to -0.9076	-0.7459 to 0.1913	2.3706 to 2.8798
	Mean error, P (H0: Mean=0)	2.99e-14	0.0355	<1.0E-14		Mean error, P (H0: Mean=0)	3e-10	0.4829	<1.0E-14		Mean error, P (H0: Mean=0)	6.03e-11	0.2456	<1.0E-14
	Mean error, Lower limit [m/s]	-3.2767	-3.2661	-1.1438		Mean error, Lower limit	-8.4481	-8.5235	-2.9128		Mean error, Lower limit	-11.8424	-11.8658	-3.8891
	Mean error, 95% CI [m/s]	-3.4538 to -3.0996	-3.4826 to -3.0497	-1.2742 to -1.0134		Mean error, 95% CI	-8.9150 to -7.9813	-9.1045 to -7.9426	-3.2283 to -2.5973		Mean error, 95% CI	-12.4942 to -11.1907	-12.6671 to -11.0646	-4.3245 to -3.4538
	Mean error, Upper limit [m/s]	2.4592	2.9945	2.7578		Mean error, Upper limit	6.6724	8.2806	6.5281		Mean error, Upper limit	9.2649	11.3112	9.1395
	Mean error, 95% CI [m/s]	2.2821 to 2.6363	2.7781 to 3.2110	2.6274 to 2.8882		Mean error, 95% CI	6.2055 to 7.1392	7.6997 to 8.8615	6.2126 to 6.8436		Mean error, 95% CI	8.6132 to 9.9166	10.5100 to 12.1125	8.7041 to 9.5748
	Mean error, Regression Eq.	y = -3.5184 + 0.4766 x	y = -5.3391 + 0.7875 x	y = -0.1298 + 0.1732 x		Mean error, Regression Eq.	y = -5.1891 + 0.5399 x	y = -6.9488 + 0.8540 x	y = 0.5711 + 0.2188 x		Mean error, Regression Eq.	y = -6.5225 + 0.4651 x	y = -8.0619 + 0.6887 x	y = 0.5729 + 0.2545 x
	Parameter					Intercept					Intercept
	Intercept, Coefficient [m/s]	-3.5184	-5.3391	-0.1298		Intercept, Coefficient	-5.1891	-6.9488	0.5711		Intercept, Coefficient	-6.5225	-8.0619	0.5729
	Intercept, Coefficient 95% CI [m/s]	-4.0397 to -2.9971	-6.0251 to -4.6530	-0.4615 to 0.2019		Intercept, Coefficient 95% CI	-6.0114 to -4.3667	-8.0063 to -5.8912	0.1496 to 0.9925		Intercept, Coefficient 95% CI	-7.7702 to -5.2748	-9.6582 to -6.4655	-0.04940 to 1.1952
	Intercept, Coefficient SE [m/s]	0.2655	0.3493	0.1689		Intercept, Coefficient SE	0.4189	0.5385	0.2146		Intercept, Coefficient SE	0.6356	0.8129	0.3169
	Intercept, Coefficient P value	<1.0E-14	<1.0E-14	0.4425		Intercept, Coefficient P value	<1.0E-14	<1.0E-14	0.008		Intercept, Coefficient P value	<1.0E-14	<1.0E-14	0.0711
	Slope					Slope					Slope
	Slope, Coefficient [m/s/y]	0.4766	0.7875	0.1732		Slope, Coefficient	0.5399	0.854	0.2188		Slope, Coefficient	0.4651	0.6887	0.2545
	Slope, Coeffcient 95% CI [m/s/y]	0.3980 to 0.5551	0.6850 to 0.8900	0.1135 to 0.2330		Slope, Coeffcient 95% CI	0.4418 to 0.6381	0.7272 to 0.9809	0.1513 to 0.2862		Slope, Coeffcient 95% CI	0.3591 to 0.5712	0.5528 to 0.8246	0.1836 to 0.3255
	Slope, Coefficient SE [m/s/y]	0.04001	0.05221	0.03043		Slope, Coefficient SE	0.05001	0.0646	0.03437		Slope, Coefficient SE	0.05402	0.0692	0.03612
	Slope, Coefficient P value	<1.0E-14	<1.0E-14	1.9e-08		Slope, Coefficient P value	<1.0E-14	<1.0E-14	3.66e-10		Slope, Coefficient P value	<1.0E-14	<1.0E-14	4.61e-12
	(2) aoPWV_Radial_SCOR vs. aoPWV_Carotid_SCOR vs. aoPWV_Brachial_MOG					(4) CAVI_aoPWV_Radial_SCOR vs. CAVI_aoPWV_Carotid_SCOR vs. CAVI_aoPWV_Brachial_MOG					(6) CAVIo_aoPWV_Radial_SCOR vs. CAVIo_aoPWV_Carotid_SCOR vs. CAVIo_aoPWV_Brachial_MOG
	Method A	aoPWV_Radial_SCOR	aoPWV_Radial_SCOR	aoPWV_Carotid_SCOR		Method A	CAVI_aoPWV_Radial_SCOR	CAVI_aoPWV_Radial_SCOR	CAVI_aoPWV_Carotid_SCOR		Method A	CAVIo_aoPWV_Radial_SCOR	CAVIo_aoPWV_Radial_SCOR	CAVIo_aoPWV_Carotid_SCOR
	Method B	aoPWV_Carotid_SCOR	aoPWV_Brachial_MOG	aoPWV_Brachial_MOG		Method B	CAVI_aoPWV_Carotid_SCOR	CAVI_aoPWV_Brachial_MOG	CAVI_aoPWV_Brachial_MOG		Method B	CAVIo_aoPWV_Carotid_SCOR	CAVIo_aoPWV_Brachial_MOG	CAVIo_aoPWV_Brachial_MOG
	Differences (Method A - Method B)					Differences (Method A - Method B)					Differences (Method A - Method B)
	Mean error [m/s]	0.279	1.4925	1.3823		Mean error	0.7638	3.3418	3.024		Mean error	1.0202	4.819	4.453
	Mean error, 95% CI [m/s]	0.2122 to 0.3457	1.3754 to 1.6096	1.2300 to 1.5345		Mean error, 95% CI	0.5752 to 0.9524	3.0420 to 3.6416	2.6246 to 3.4233		Mean error, 95% CI	0.7615 to 1.2788	4.3819 to 5.2562	3.8948 to 5.0112
	Mean error, P (H0: Mean=0)	<1.0E-14	<1.0E-14	<1.0E-14		Mean error, P (H0: Mean=0)	<1.0E-14	<1.0E-14	<1.0E-14		Mean error, P (H0: Mean=0)	4.22e-14	<1.0E-14	<1.0E-14
	Mean error, Lower limit [m/s]	-1.3327	-1.0341	-1.5492		Mean error, Lower limit	-3.7885	-3.1272	-4.6633		Mean error, Lower limit	-5.2235	-4.6138	-6.2933
	Mean error, 95% CI [m/s]	-1.4469 to -1.2185	-1.2344 to -0.8339	-1.8097 to -1.2887		Mean error, 95% CI	-4.1111 to -3.4660	-3.6399 to -2.6145	-5.3464 to -3.9803		Mean error, 95% CI	-5.6658 to -4.7812	-5.3615 to -3.8662	-7.2482 to -5.3384
	Mean error, Upper limit [m/s]	1.8907	4.0192	4.3137		Mean error, Upper limit	5.3161	9.8107	10.7112		Mean error, Upper limit	7.2638	14.2519	15.1993
	Mean error, 95% CI [m/s]	1.7765 to 2.0049	3.8189 to 4.2194	4.0532 to 4.5742		Mean error, 95% CI	4.9936 to 5.6386	9.2980 to 10.3235	10.0282 to 11.3943		Mean error, 95% CI	6.8215 to 7.7061	13.5042 to 14.9995	14.2444 to 16.1542
	Mean error, Regression Eq.	y = 0.2207 + 0.008533 x	y = 2.2722 + -0.1320 x	y = 3.3683 + -0.3309 x		Mean error, Regression Eq.	y = 0.8012 + -0.004401 x	y = 3.9494 + -0.09117 x	y = 4.3010 + -0.1895 x		Mean error, Regression Eq.	y = 1.4747 + -0.03782 x	y = 3.9543 + 0.09114 x	y = 4.3849 + 0.007097 x
	Intercept					Intercept					Intercept
	Intercept, Coefficient	0.2207	2.2722	3.3683		Intercept, Coefficient	0.8012	3.9494	4.301		Intercept, Coefficient	1.4747	3.9543	4.3849
	Intercept, Coefficient 95% CI	-0.3024 to 0.7437	1.5775 to 2.9670	2.3609 to 4.3756		Intercept, Coefficient 95% CI	0.02191 to 1.5804	2.9684 to 4.9304	2.9409 to 5.6611		Intercept, Coefficient 95% CI	0.4438 to 2.5056	2.4230 to 5.4856	2.3751 to 6.3948
	Intercept, Coefficient SE	0.2663	0.3536	0.5123		Intercept, Coefficient SE	0.3968	0.4992	0.6917		Intercept, Coefficient SE	0.5249	0.7792	1.0221
	Intercept, Coefficient P value	0.4077	3.23e-10	1.65e-10		Intercept, Coefficient P value	0.0439	1.87e-14	1.36e-09		Intercept, Coefficient P value	0.0051	5.62e-07	2.28e-05
	Slope					Slope					Slope
	Slope, Coefficient [m/s/y]	0.008533	-0.132	-0.3309		Slope, Coefficient	-0.004401	-0.09117	-0.1895		Slope, Coefficient	-0.03782	0.09114	0.007097
	Slope, Coeffcient 95% CI [m/s/y]	-0.06737 to 0.08444	-0.2479 to -0.01605	-0.4969 to -0.1649		Slope, Coeffcient 95% CI	-0.09345 to 0.08465	-0.2313 to 0.04899	-0.3825 to 0.003503		Slope, Coeffcient 95% CI	-0.1209 to 0.04522	-0.06354 to 0.2458	-0.1941 to 0.2083
	Slope, Coefficient SE [m/s/y]	0.03865	0.059	0.08442		Slope, Coefficient SE	0.04534	0.07133	0.09814		Slope, Coefficient SE	0.04228	0.07872	0.1023
	Slope, Coefficient P value	0.8253	0.0258	0.000105		Slope, Coefficient P value	0.9227	0.2018	0.0543		Slope, Coefficient P value	0.3714	0.2475	0.9447
	Eq.: Equation. C.I.: confidence interval. SE: standard error. M: meter. S: second. Y: year					Eq.: Equation. C.I.: confidence interval. SE: standard error.					Eq.: Equation. C.I.: confidence interval. SE: standard error.

## Sheet: Table 6 and 7_part_1_2_3
									Table 7 (Part 1). Interaction between age and sex as determinant of PWV values							Table 7 (Part 2). Interaction between age and sex as determinant of PWV values							Table 7 (Part 3). Interaction between age and sex as determinant of PWV values
	Table 6. Partial correlations between arterial stiffness parameter and atherosclerotic plaques presence or sex (adjusted by age and/or sex)
									cfPWV_Real_SCOR [m/s]							crPWV_SCOR [m/s]							aoPWV_Radial_SCOR [m/s]
			cfPWV_Real_SCOR [m/s]	crPWV_SCOR [m/s]	aoPWV_Radial_SCOR [m/s]	aoPWV_Carotid_SCOR [m/s]	aoPWV_Brachial_MOG [m/s]		Model Summary (y: cfPWV_Real_SCOR; x: Sex; w: Age): R = 0.803; R2 = 0.6534; p = <0.0001							Model Summary (y: crPWV_SCOR; x: Sex; w: Age): R = 0.5664; R2 = 0.3208; p = <0.0001							Model Summary (y: aoPWV_Radial_SCOR; x: Sex; w: Age): R = 0.5356; R2 = 0.2869; p = <0.0001
	Atherosclerotic plaques [Yes: 1; No:0] (*)	r	0.106766	-0.109387	-0.054289	-0.0344243	0.0901532			Coeff	SE	p	95% CI LL	95% CI UL			Coeff	SE	p	95% CI LL	95% CI UL			Coeff	SE	p	95% CI LL	95% CI UL
		p (2-tailed)	0.0724222	0.0656488	0.362015	0.563439	0.129601		Intercept	4.4829	0.0617	<0.0001	4.3618	4.604		Intercept	7.3354	0.1244	0	7.0913	7.5796		Intercept	5.7863	0.0808	0	5.6277	5.945
		Boot, Bias	-0.00304708	0.000712538	-0.00156754	-0.00173437	0.00279386		Sex [Female: 1; Male: 0]	0.0641	0.0882	0.4671	-0.1088	0.2371		Sex [Female: 1; Male: 0]	0.1806	0.1831	0.3242	-0.1789	0.5401		Sex [Female: 1; Male: 0]	0.2259	0.1176	0.055	-0.0049	0.4567
		Boot, SE	0.084566	0.0571599	0.0567572	0.0349803	0.0967788		Age [year]	0.0784	0.0021	<0.0001	0.0743	0.0825		Age [year]	0.0615	0.0042	0	0.0532	0.0697		Age [year]	0.0362	0.0026	<0.0001	0.0311	0.0412
		Boot, 95% C.I., L.L.	-0.0692666	-0.216244	-0.166236	-0.102299	-0.100032		Sex * Age	-0.0087	0.003	0.0041	-0.0146	-0.0028		Sex * Age	-0.0139	0.006	0.0216	-0.0257	-0.002		Sex * Age	-0.0059	0.0038	0.1206	-0.0134	0.0016
		Boot, 95% C.I., U.L.	0.269215	-0.00243156	0.0555642	0.0371108	0.282775		Moderator value(s) defining Johnson-Neyman significance region(s):							Moderator value(s) defining Johnson-Neyman significance region(s):
	Atherosclerotic plaques [Yes: 1; No:0] (**)	r	0.104102	-0.107517	-0.0519408	-0.0355402	0.0859944		Value	% below	% above					Value	% below	% above					aoPWV_Carotid_SCOR [m/s]
		p (2-tailed)	0.0804189	0.0709272	0.384028	0.551563	0.149043		19.6737	60.4344	39.5656					28.9325	74.3017	25.6983					Model Summary (y: aoPWV_Carotid_SCOR; x: Sex; w: Age): R = 0.2791; R2 = 0.0779; p = <0.0001
		Boot, Bias	-0.00732326	-0.00298181	0.00174297	-0.000986052	0.0040147		Conditional effect of focal predictor at values of the moderator:							Conditional effect of focal predictor at values of the moderator:								Coeff	SE	p	95% CI LL	95% CI UL
		Boot, SE	0.0901548	0.0554224	0.0623122	0.0363807	0.10385		Age [year]	Effect	SE	p	95% CI LL	95% CI UL		Age [year]	Effect	SE	p	95% CI LL	95% CI UL		Intercept	6.3469	0.0937	0	6.1629	6.5308
		Boot, 95% C.I., L.L.	-0.0817048	-0.221638	-0.168816	-0.104078	-0.110376		2.8	0.0398	0.0816	0.626	-0.1203	0.1998		5.2	0.1085	0.159	0.4955	-0.2038	0.4207		Sex [Female: 1; Male: 0]	-0.1391	0.1356	0.3055	-0.4055	0.1273
		Boot, 95% C.I., U.L.	0.272381	-0.00632853	0.0698613	0.0369559	0.293657		6.87	0.0044	0.0727	0.9522	-0.1384	0.1471		9.15	0.0536	0.1427	0.7071	-0.2265	0.3337		Age [year]	0.0139	0.0028	<0.0001	0.0085	0.0194
	Sex [Female: 1; Male:0] (*)	r	-0.122598	0.0789766	0.0907059	-0.0377832	-0.223799		10.94	-0.031	0.065	0.6332	-0.1586	0.0966		13.1	-0.0012	0.1286	0.9926	-0.2537	0.2513		Sex * Age	0.0009	0.0041	0.8226	-0.0072	0.009
		p (2-tailed)	0.0389473	0.184462	0.127257	0.525982	0.00014281		15.01	-0.0665	0.0589	0.2596	-0.1821	0.0491		17.05	-0.056	0.1178	0.6344	-0.2872	0.1752
		Boot, Bias	0.00209331	0.00263295	0.00226806	-0.000759646	-0.00547054		19.08	-0.1019	0.0549	0.0639	-0.2096	0.0059		21	-0.1109	0.111	0.3185	-0.3289	0.1072		aoPWV_Brachial_MOG [m/s]
		Boot, SE	0.0560451	0.0589423	0.0551844	0.0597594	0.0604211		19.6737	-0.107	0.0546	0.05	-0.2141	0		24.95	-0.1657	0.1092	0.1297	-0.3801	0.0487		Model Summary (y: aoPWV_Brachial_MOG; x: Sex; w: Age): R = 0.8928; R2 = 0.797; p = <0.0001
		Boot, 95% C.I., L.L.	-0.229421	-0.0383545	-0.0161141	-0.15273	-0.350892		23.15	-0.1373	0.0535	0.0105	-0.2423	-0.0323		28.9	-0.2205	0.1125	0.0504	-0.4414	0.0004			Coeff	SE	p	95% CI LL	95% CI UL
		Boot, 95% C.I., U.L.	-0.00943131	0.191581	0.193919	0.0764951	-0.114596		27.22	-0.1727	0.0549	0.0017	-0.2804	-0.0649		28.9325	-0.221	0.1125	0.05	-0.4419	0		Intercept	3.7984	0.0421	<0.0001	3.7158	3.8811
	(*) adjusted by Age [yers]. (**) adjusted by Age [yers] & Sex [Female: 1; Male:0]. Boot.: Bootstrap. SE: standard error. C.I.: confidence interval. L.L.: lower limit. U.L.: Upper limit.								31.29	-0.2081	0.0589	0.0004	-0.3237	-0.0925		32.85	-0.2753	0.1205	0.0226	-0.5119	-0.0388		Sex [Female: 1; Male: 0]	-0.2618	0.0579	<0.0001	-0.3755	-0.1481
									35.36	-0.2435	0.065	0.0002	-0.3711	-0.1159		36.8	-0.3302	0.1324	0.0128	-0.59	-0.0703		Age [year]	0.0715	0.002	<0.0001	0.0676	0.0754
									39.43	-0.2789	0.0728	0.0001	-0.4216	-0.1362		40.75	-0.385	0.1471	0.0091	-0.6739	-0.0961		Sex * Age	0.0034	0.0027	0.2074	-0.0019	0.0086
									43.5	-0.3143	0.0816	0.0001	-0.4744	-0.1542		44.7	-0.4398	0.1641	0.0075	-0.7619	-0.1177		CI: Confidence interval. LL and UL: loer and upper limit. Coeff: coefficint. SE: standard error.
									47.57	-0.3497	0.0913	0.0001	-0.5288	-0.1707		48.65	-0.4946	0.1825	0.0069	-0.853	-0.1363
									51.64	-0.3851	0.1015	0.0002	-0.5842	-0.186		52.6	-0.5495	0.2021	0.0067	-0.9463	-0.1526
									55.71	-0.4205	0.1121	0.0002	-0.6405	-0.2005		56.55	-0.6043	0.2225	0.0068	-1.0412	-0.1674
									59.78	-0.456	0.1231	0.0002	-0.6975	-0.2144		60.5	-0.6591	0.2436	0.007	-1.1373	-0.1809
									63.85	-0.4914	0.1343	0.0003	-0.7548	-0.2279		64.45	-0.714	0.2651	0.0072	-1.2344	-0.1935
									67.92	-0.5268	0.1457	0.0003	-0.8126	-0.241		68.4	-0.7688	0.2869	0.0076	-1.3322	-0.2054
									71.99	-0.5622	0.1572	0.0004	-0.8706	-0.2538		72.35	-0.8236	0.3091	0.0079	-1.4305	-0.2167
									76.06	-0.5976	0.1688	0.0004	-0.9288	-0.2664		76.3	-0.8784	0.3315	0.0082	-1.5293	-0.2276
									80.13	-0.633	0.1806	0.0005	-0.9872	-0.2788		80.25	-0.9333	0.3541	0.0086	-1.6284	-0.2381
									84.2	-0.6684	0.1924	0.0005	-1.0458	-0.291		84.2	-0.9881	0.3768	0.0089	-1.7279	-0.2483
									CI: Confidence interval. LL and UL: loer and upper limit. Coeff: coefficint. SE: standard error.							CI: Confidence interval. LL and UL: loer and upper limit. Coeff: coefficint. SE: standard error.

## Sheet: Table_8_13
	Table 8. cfPWV _Real_SCOR levels and related parameters (CAVI and CAVIo) reference intervals: All																				Table 9. crPWV _SCOR levels and related parameters (CAVI and CAVIo) reference intervals: All																				Table 10. aoPWV_Radial_SCOR levels and related parameters (CAVI and CAVIo) reference intervals: All
		cfPWV_Real_SCOR [m/s]						CAVI_cfPWV_Real_SCOR						CAVIo_cfPWV_Real_SCOR								crPWV_SCOR [m/s]						CAVI_crPWV_SCOR						CAVIo_crPWV_SCOR								aoPWV_Radial_SCOR [m/s]						CAVI_aoPWV_Radial_SCOR
	Age [y]	50th	75th	90th	95th	97.5th	99th	50th	75th	90th	95th	97.5th	99th	50th	75th	90th	95th	97.5th	99th		Age [y]	50th	75th	90th	95th	97.5th	99th	50th	75th	90th	95th	97.5th	99th	50th	75th	90th	95th	97.5th	99th		Age [y]	50th	75th	90th	95th	97.5th	99th	50th	75th
	5	4.62359	5.07981	5.53846	5.83795	6.11419	6.45614	4.5328	5.53633	6.66416	7.46724	8.25601	9.2979	6.44103	7.76074	9.22936	10.2676	11.2824	12.6164		5	6.95859	7.92356	8.87052	9.47562	10.0243	10.6909	10.5095	13.4278	16.5498	18.6707	20.6748	23.2091	14.3755	18.1097	22.0558	24.713	27.2088	30.3465		5	4.90526	5.43387	5.91543	6.20669	6.46095	6.75845	5.10282	6.16879
	10	4.95167	5.46449	5.98282	6.3227	6.63715	7.02762	4.76295	5.74958	6.84375	7.61473	8.36614	9.35067	7.05068	8.46407	10.0302	11.1336	12.2094	13.6197		10	7.68563	8.5957	9.47813	10.0372	10.5412	11.15	11.6467	14.4433	17.3739	19.3364	21.1731	23.4748	16.4354	20.1636	24.0325	26.6053	29.0016	31.9903		10	6.01825	6.57636	7.0839	7.39051	7.65797	7.97068	6.92115	8.23827
	15	5.56868	6.123	6.68081	7.04533	7.38172	7.79836	5.70701	6.81351	8.02538	8.87094	9.68909	10.753	8.36237	9.95186	11.6954	12.914	14.0951	15.6338		15	8.18639	9.08601	9.95386	10.5016	10.9942	11.5878	12.5735	15.3628	18.2554	20.1786	21.9698	24.2041	17.8434	21.6005	25.4637	28.0161	30.3835	33.3238		15	6.57931	7.14752	7.66387	7.97563	8.24749	8.56526	7.95199	9.40154
	20	6.19489	6.78392	7.37376	7.75773	8.1111	8.54752	6.80439	8.05644	9.4149	10.3558	11.2613	12.4321	9.76167	11.5279	13.4481	14.7807	16.0655	17.7302		20	8.58532	9.49157	10.3635	10.9129	11.4062	12	13.3944	16.2175	19.1266	21.052	22.8401	25.064	18.9575	22.7576	26.6423	29.1986	31.5631	34.4923		20	6.92247	7.49397	8.01305	8.32637	8.59954	8.91876	8.60109	10.1313
	25	6.74175	7.36307	7.98326	8.38597	8.75591	9.21194	7.85089	9.24745	10.7539	11.7924	12.7886	14.0722	11.0172	12.9422	15.0222	16.4587	17.8387	19.6203		25	8.92456	9.84624	10.7318	11.2891	11.7893	12.391	14.1492	17.0267	19.9792	21.9275	23.7331	25.9743	19.8996	23.7498	27.6701	30.2426	32.6175	35.5541		25	7.15079	7.72228	8.24119	8.55433	8.82731	9.14627	9.02559	10.6078
	30	7.17271	7.8274	8.48026	8.90386	9.29277	9.77192	8.7278	10.2587	11.9061	13.0398	14.1257	15.523	12.0134	14.0777	16.3019	17.8346	19.3045	21.1989		30	9.22396	10.1663	11.0711	11.6402	12.1509	12.7649	14.858	17.8021	20.8139	22.7969	24.6322	26.9071	20.7269	24.6317	28.5958	31.1915	33.5846	36.5398		30	7.30924	7.87888	8.39599	8.70799	8.97995	9.29769	9.30404	10.9202
	35	7.48303	8.17429	8.86444	9.31266	9.72447	10.2322	9.38676	11.0409	12.8223	14.0489	15.2243	16.7375	12.7258	14.9167	17.2781	18.9057	20.467	22.4795		35	9.4946	10.461	11.3887	11.9721	12.4955	13.1248	15.5326	18.5515	21.6328	23.6586	25.5313	27.8502	21.4715	25.4336	29.4468	32.0705	34.4868	37.4675		35	7.4213	7.98797	8.50229	8.81257	9.083	9.39892	9.48151	11.1195
	40	7.69094	8.42278	9.15569	9.63283	10.072	10.6143	9.84449	11.6149	13.5282	14.8491	16.1175	17.7538	13.2048	15.5203	18.0238	19.7538	21.4162	23.5633		40	9.74333	10.7361	11.6892	12.2887	12.8265	13.4731	16.1807	19.2801	22.4383	24.5122	26.428	28.7984	22.1532	26.1745	30.2404	32.8953	35.3382	38.3493		40	7.50069	8.06367	8.57456	8.88273	9.15131	9.46505	9.58618	11.2374
	45	7.82986	8.60645	9.38763	9.89794	10.3688	10.9518	10.1674	12.0558	14.1079	15.5311	16.902	18.6765	13.5516	16.0037	18.6694	20.5195	22.3031	24.6143		45	9.97474	10.9956	11.976	12.5927	13.1461	13.8115	16.8076	19.9918	23.2324	25.3586	27.3214	29.7487	22.7854	26.867	30.9883	33.6766	36.1486	39.1937		45	7.55605	8.11487	8.6219	8.92772	9.19424	9.50555	9.63682	11.295
	50	7.94194	8.76766	9.60261	10.1503	10.6571	11.2866	10.4533	12.4742	14.6865	16.2294	17.7219	19.662	13.897	16.5156	19.3834	21.3852	23.3235	25.8464		50	10.192	11.2423	12.2513	12.8863	13.4561	14.1414	17.4171	20.6895	24.0168	26.1984	28.2115	30.6999	23.3772	27.5202	31.6986	34.4221	36.9251	40.0068		50	7.59318	8.14749	8.65039	8.95369	9.21799	9.5267	9.64648	11.3067
	55	8.07409	8.95422	9.84909	10.4386	10.9859	11.6678	10.8196	13.0068	15.4211	17.1159	18.7633	20.9156	14.3919	17.2322	20.3699	22.5753	24.7216	27.5301		55	10.3976	11.4782	12.5169	13.1708	13.7578	14.464	18.0121	21.3755	24.7929	27.0325	29.0985	31.6515	23.9356	28.1405	32.3776	35.1375	37.6729	40.7931		55	7.6161	8.16569	8.66425	8.96491	9.2269	9.5329	9.62455	11.2832
	60	8.27746	9.21932	10.182	10.8187	11.4116	12.1526	11.4063	13.8212	16.5109	18.4126	20.2705	22.7113	15.2172	18.3715	21.89	24.382	26.821	30.0317		60	10.5932	11.705	12.7742	13.4477	14.0524	14.78	18.5948	22.0514	25.5619	27.8617	29.9827	32.603	24.4655	28.7329	33.0297	35.8271	38.3961	41.5564		60	7.62773	8.17245	8.66653	8.96448	9.22409	9.5273	9.57799	11.2321
	65	8.61092	9.62529	10.6665	11.3577	12.0027	12.8111	12.3976	15.1454	18.2343	20.4342	22.5951	25.45	16.6182	20.2395	24.3202	27.2342	30.1033	33.9044		65	10.7803	11.9237	13.0242	13.7177	14.3406	15.0904	19.1669	22.7188	26.3249	28.6866	30.8645	33.5547	24.9711	29.3013	33.6588	36.4944	39.0978	42.2996		65	7.63025	8.16998	8.6595	8.95468	9.21187	9.51224	9.51206	11.1594
	70	9.1498	10.2525	11.3877	12.143	12.8491	13.7355	14.0772	17.3372	21.0356	23.6888	26.3091	29.7904	18.9852	23.3319	28.282	31.8465	35.3783	40.0884		70	10.9599	12.1355	13.2678	13.9817	14.6232	15.3956	19.7298	23.3788	27.0826	29.508	31.7443	34.5064	25.4555	29.8488	34.2676	37.1421	39.7806	43.0249		70	7.6253	8.15997	8.64487	8.93724	9.19198	9.48948	9.43082	11.0694
	75	10.0027	11.2165	12.4673	13.3	14.0789	15.0573	16.9514	21.0404	25.7208	29.1021	32.459	36.9432	23.0324	28.5652	34.9338	39.5592	44.1714	50.364		75	11.1329	12.3412	13.5057	14.2404	14.9007	15.6962	20.2847	24.0323	27.8358	30.3263	32.6225	35.4584	25.9212	30.3778	34.8585	37.7725	40.4467	43.7343		75	7.61417	8.14373	8.62397	8.91352	9.16579	9.4604	9.33745	10.9659
	80	11.3441	12.7011	14.0967	15.0245	15.8915	16.9792	22.0441	27.5619	33.9303	38.5615	43.1817	49.3855	30.2363	37.844	46.6955	53.1797	59.6872	68.4844		80	11.3001	12.5413	13.7385	14.4942	15.1737	15.9926	20.8326	24.6803	28.5853	31.1421	33.4995	36.4108	26.3704	30.8904	35.4335	38.3874	41.0978	44.4294		80	7.59785	8.12229	8.59785	8.88457	9.13436	9.42607	9.23445	10.8515
[truncated: 67 more columns]

## Sheet: Supplementary_Tables_1, 2 and 3
	Table S1. Subjects demographic, anthropometric, clinical and cardiovascular characteristics: All (n=3169)																										Table S2. Subjects demographic, anthropometric, clinical and cardiovascular characteristics: Reference Intervals group (n=1289)
		All																										Included for Reference Intervals
		Male								Female								All										Male								Female								All
		MV	SD	Min.	p25th	p50th	p75th	Max.	Range	MV	SD	Min.	p25th	p50th	p75th	Max.	Range	MV	SD	Min.	p25th	p50th	p75th	Max.	Range			MV	SD	Min.	p25th	p50th	p75th	Max.	Range	MV	SD	Min.	p25th	p50th	p75th	Max.	Range	MV	SD	Min.	p25th	p50th	p75th
	Age [years]	34.48	24.17	4.2	11.3	30.3	55.9	87	82.8	33.22	24.21	2.8	12	21.55	56.8	89	86.2	33.87	24.2	2.8	11.5	23.65	56.4	89	86.2		Age [years]	20.02	17.33	4.3	6.24	14.9	22	82.3	78	20.21	16.55	2.8	6.34	17.9	21.6	84.2	81.4	20.12	16.93	2.8	6.29	17.6	21.8
	Body weight [Kg.]	66.02	27.43	14.3	46.5	71.8	85.5	147	132.7	55.84	21.53	12.3	45.2	58	69	150.6	138.3	61.13	25.28	12.3	45.6	63.2	78.1	150.6	138.3		Body weight [Kg.]	50.24	25.73	14.3	22.3	56	72.2	105	90.7	45.64	19.36	12.3	22.9	51.5	61	86.55	74.25	47.91	22.83	12.3	22.6	52.8	65.2
	Body height [m]	1.59	0.25	0.99	1.45	1.7	1.76	1.97	0.98	1.5	0.2	0.9	1.47	1.57	1.63	1.85	0.95	1.55	0.23	0.9	1.46	1.62	1.71	1.97	1.07		Body height [m]	1.5	0.29	0.99	1.17	1.65	1.75	1.94	0.95	1.45	0.23	0.9	1.17	1.57	1.63	1.83	0.93	1.47	0.26	0.9	1.17	1.58	1.69
	BMI [Kg./m2]	24.33	5.87	11.53	19.91	24.32	28.41	46.4	34.87	23.76	6.17	12.57	19.5	22.98	27.01	71.34	58.77	24.06	6.02	11.53	19.7	23.63	27.84	71.34	59.81		BMI [Kg./m2]	20.36	4.37	11.53	16.41	19.9	23.72	29.92	18.39	20.36	4.07	12.57	16.82	20.08	23.3	29.95	17.38	20.36	4.22	11.53	16.59	20	23.56
	z-BMI [SD]	0.99	1.53	-4.63	-0.04	0.76	1.76	8.03	12.66	0.88	1.36	-2.13	-0.1	0.73	1.77	7.9	10.03	0.94	1.45	-4.63	-0.05	0.74	1.77	8.03	12.66		z-BMI [SD]	0.36	0.93	-4.63	-0.22	0.47	1.04	1.96	6.59	0.32	0.9	-2.13	-0.3	0.37	0.96	1.98	4.11	0.34	0.92	-4.63	-0.27	0.41	1
	Total cholesterol [mg/dl]	192.5	41.47	94.3	163	190	219	363	268.7	209.35	45.72	101	177	205	238	379	278	200.26	44.27	94.3	170	196	227	379	284.7		Total cholesterol [mg/dl]	195.72	26.97	99	181	197.5	217	238	139	193.92	24.61	122	177.5	199.5	211.5	234	112	194.87	25.85	99	179	198	214
	HDL cholesterol [mg/dl]	46.79	12.4	17	38	45	54	100	83	56.53	16.32	19	45.7	55	66	122	103	51.18	15.09	17	41	49	60	122	105		HDL cholesterol [mg/dl]	53.45	9.35	41	47	52	59	100	59	62.8	12.88	42	53	60.1	72	99	57	57.73	12.03	41	49	55	64
	LDL cholesterol [mg/dl]	119.03	37.86	28	92	116	142.62	293	265	128.76	41.54	43	99	122	152	323	280	123.39	39.83	28	95	119	146	323	295		LDL cholesterol [mg/dl]	122.06	25.94	31	103.5	122.5	142	180	149	113.02	24.2	49.7	98	117	130	169	119.3	117.96	25.51	31	101	120.6	134
	Triglycerides [mg/dl]	138.53	90.35	24	83	113	163	783	759	126.84	79.96	26	76	109	152	687	661	133.21	85.94	24	80	111	158	783	759		Triglycerides [mg/dl]	98.61	39.91	24	70	92	118	272	248	87.13	36.81	37	59	79	104	201	164	93.3	38.85	24	65	86	113
	Glicaemia [mg/dl]	95.53	18.75	47	86	93	101	307	260	92.97	18.52	40	84	91	99	296	256	94.35	18.68	40	85	92	100	307	267		Glicaemia [mg/dl]	90.75	8.75	62	85	90	95	121	59	85.58	9.54	40	82	85	91	107	67	88.23	9.48	40	83	88	93
	bSBP [mmHg]	120	16.29	64.25	108.37	120	130.04	191.88	127.63	117.97	17.29	69	106.33	116.45	127.02	235	166	119.02	16.81	64.25	107	118.44	128.76	235	170.75		bSBP [mmHg]	113.1	14.16	80	101.68	113	123.55	157.73	77.73	110.99	12.45	80	101.04	110.79	119.29	171	91	112.02	13.35	80	101.35	111.63	121.25
	bDBP [mmHg]	68.81	10.43	41.25	60.49	67.73	76	109.79	68.54	68.88	10.29	45	61.06	67.7	75.42	129.18	84.18	68.84	10.36	41.25	60.78	67.73	75.8	129.18	87.93		bDBP [mmHg]	64.03	8.35	46.7	58.17	62.54	68.82	97.44	50.74	65.51	8.31	48	59.6	64.03	71	96.91	48.91	64.79	8.36	46.7	58.92	63.29	70
	Total Cholesterol ≥240 mg/dl	5.3								9.1								7.2									Total Cholesterol ≥240 mg/dl	0								0								0
	HDL Cholesterol <40 mg/dl	12.5								5.1								8.9									HDL Cholesterol <40 mg/dl	0								0								0
	Glicamia ≥ 126 mg/dl	1.2								0.7								0.9									Glicamia ≥ 126 mg/dl	0								0								0
	Current Smoke [%]	13.2								9.6								11.4									Current Smoke [%]	0								0								0
	Hypertension [%]	27.3								25.5								26.4									Hypertension [%]	0								0								0
	Diabetes [%]	6.2								5.1								5.7									Diabetes [%]	0								0								0
	History of CVD [%]	11.8								5.7								8.8									History of CVD [%]	0								0								0
	Obesity [%	24.1								20.9								22.6									Obesity [%	0								0								0
	Familiar history premature CVD [%]	13								14								13.5									Familiar history premature CVD [%]	7.3								7.9								7.6
	Sedentarism [%]	42.1								49.8								45.6									Sedentarism [%]	26.4								38.9								32.3
	Antihypertensive drugs	23.5								19.8								21.7									Antihypertensive drugs	0								0								0
	Antihyperlipidemic agent [%]	16.5								10.2								13.5									Antihyperlipidemic agent [%]	0								0								0
	Antidiabetic agents [%]	4.7								3.4								4.1									Antidiabetic agents [%]	0								0								0
	Carotid arteries (CCA, CIA, CEA) atherosclerotic plaques (number)																										Carotid arteries (CCA, CIA, CEA) atherosclerotic plaques (number)
	0	69.1								77.5								72.9									0	90.8								93.6								92.2
	1	7.2								5.7								6.5									1	2.6								1.6								2.1
	2	10.5								7.9								9.3									2	4.4								3.1								3.8
	3	6.3								4.6								5.6									3	1.5								0.7								1.1
	4	4								3.4								3.7									4	0.5								0.7								0.6
	5	1.8								0.7								1.3									5	0.2								0.2								0.2
	6	1								0.3								0.7									6	0								0.2								0.1
	Common Carotid Arteries atherosclerotic plaques (number)																										Common Carotid Arteries atherosclerotic plaques (number)
	0	69.3								79.3								74.1									0	90.8								94.6								92.7
	1	9.6								7.5								8.6									1	3.5								2								2.7
	2	19.2								11.9								15.6									2	5								2.9								3.9
	3	1.7								1.3								1.5									3	0.5								0.3								0.4
	4	0.3								0.1								0.2									4	0.3								0.2								0.2
	Common Femoral Arteries atherosclerotic plaques (number)																										Common Femoral Arteries atherosclerotic plaques (number)
	0	70.8								82.1								75.9									0	91.7								96.1								93.9
	1	8								5.7								7									1	2.6								1.8								2.2
	2	20								11.2								16									2	5.3								1.8								3.5
	3	1								0.9								0.9									3	0.2								0.2								0.2
	4	0.2								0.1								0.1									4	0.2								0								0.1
	Common Carotid and Femoral Arteries atherosclerotic plaques (number)																										Common Carotid and Femoral Arteries atherosclerotic plaques (number)
	0	61								71.3								65.6									0	86.3								92								89.1
	1	7.2								6.1								6.7									1	3.8								1.6								2.7
	2	10.4								9.8								10.1									2	4.4								4.5								4.5
	3	7.9								5								6.6									3	2.4								0.8								1.6
	4	12.8								7								10.2									4	2.6								0.6								1.6
	5	0.7								0.8								0.7									5	0.2								0.2								0.2
	6	0.2								0.1								0.1									6	0.2								0.2								0.2
	Atherosclerotic plaques (al arterial segments [n=8])																										Atherosclerotic plaques (al arterial segments [n=8])
	0	60.6								69.8								64.7									0	86								90.5								88.2
	1	6.6								5.7								6.2									1	3.7								1.7								2.7
	2	8.7								7.3								8.1									2	4.1								4.3								4.2
	3	6.4								6.5								6.4									3	2.3								1.5								1.9
	4	7.8								4.9								6.5									4	2.3								1.3								1.8
	5	3.9								2.3								3.2									5	1.2								0								0.6
	6	3.3								2.6								3									6	0.4								0.2								0.3
	7	1.7								0.7								1.2									7	0								0.2								0.1
	8	1								0.3								0.7									8	0								0.2								0.1
	cfPWV_Real_SCOR																										cfPWV_Real_SCOR
	bSBP [mmHg] (cfPWV_Real_SCOR)	122	16	63	111	122	132	185	122	119	17	69	107	117	129	211	142	120	17	63	110	120	130	211	148		bSBP [mmHg] (cfPWV_Real_SCOR)	116	15	80	105	116	126	167	87	111	12	79	102	111	119	161	82	114	14	79	103	113	122
	bDBP [mmHg] (cfPWV_Real_SCOR)	69	11	40	60	69	77	110	70	69	10	45	61	68	75	127	82	69	11	40	60	69	76	127	87		bDBP [mmHg] (cfPWV_Real_SCOR)	64	10	40	57	63	70	100	60	65	8	45	59	63	70	92	47	64	9	40	58	63	70
	HR [b.p.m.] (cfPWV_Real_SCOR)	71	14	35	60	70	80	132	97	76	15	44	65	74	85	149	105	73	15	35	62	71	82	149	114		HR [b.p.m.] (cfPWV_Real_SCOR)	72	15	40	60	70	83	126	86	79	15	44	68	78	89	134	90	75	15	40	64	74	85
	dt [msec.] (cfPWV_Real_SCOR)	67.672	15.312	24.3	57.35	67.3	78.3	123.6	99.3	66.13	17.141	25.9	53.2	66.2	78.2	120.4	94.5	67.004	16.144	24.3	55.95	66.9	78.25	123.6	99.3		dt [msec.] (cfPWV_Real_SCOR)	72.628	12.885	34	64	73.2	81	114.7	80.7	72.595	14.23	30.2	63.75	72.35	81.1	120.4	90.2	72.613	13.513	30.2	64	72.7	81.1
	dx carotid-femoral [cm] (cfPWV_Real_SCOR)	0.579	0.081	0.33	0.55	0.6	0.63	0.77	0.44	0.547	0.07	0.34	0.525	0.57	0.59	0.68	0.34	0.565	0.078	0.33	0.54	0.58	0.62	0.77	0.44		dx carotid-femoral [cm] (cfPWV_Real_SCOR)	0.547	0.094	0.33	0.45	0.58	0.62	0.71	0.38	0.523	0.08	0.34	0.44	0.55	0.58	0.67	0.33	0.536	0.088	0.33	0.45	0.56	0.6
	dx carotid-suprasternal notch [cm] (cfPWV_Real_SCOR)	0.096	0.02	0.04	0.08	0.1	0.11	0.15	0.11	0.09	0.04	0.012	0.08	0.09	0.1	0.95	0.938	0.093	0.031	0.012	0.08	0.09	0.11	0.95	0.938		dx carotid-suprasternal notch [cm] (cfPWV_Real_SCOR)	0.092	0.022	0.04	0.07	0.1	0.11	0.15	0.11	0.088	0.042	0.04	0.07	0.09	0.1	0.95	0.91	0.09	0.033	0.04	0.07	0.09	0.11
	cfPWV_Real_SCOR [m/s]	7.44	2.46	3.18	5.59	7.13	8.72	19.75	16.57	7.33	2.45	2.7	5.54	6.84	8.7	17.88	15.18	7.39	2.46	2.7	5.57	7	8.72	19.75	17.06		cfPWV_Real_SCOR [m/s]	6.3	1.7	3.18	5.03	5.99	7.29	14.59	11.41	6.16	1.56	2.7	5.04	5.96	7	14.3	11.61	6.23	1.63	2.7	5.04	5.98	7.13
	CAVI_cfPWV_Real_SCOR	10.17	6.78	1.96	5.78	8.53	12.2	65.22	63.26	9.94	6.39	1.61	5.65	8.05	12.45	47.77	46.17	10.06	6.6	1.61	5.73	8.3	12.32	65.22	63.62		CAVI_cfPWV_Real_SCOR	7.49	3.71	2.02	4.99	6.66	9.03	30.73	28.72	7.2	3.4	1.61	4.95	6.47	8.61	33.43	31.82	7.34	3.56	1.61	4.97	6.57	8.84
	CAVIo_cfPWV_Real_SCOR	14.09	9.23	3.22	8.51	11.79	16.39	97.39	94.18	13.67	8.93	2.62	7.91	10.73	16.53	71.94	69.33	13.89	9.09	2.62	8.2	11.45	16.47	97.39	94.77		CAVIo_cfPWV_Real_SCOR	10.69	4.89	3.26	7.35	9.79	12.79	41.47	38.21	9.93	4.44	2.7	7.01	9.09	11.72	46.84	44.14	10.31	4.68	2.7	7.13	9.36	12.24
	crPWV_SCOR																										crPWV_SCOR
	bSBP [mmHg] (crPWV_SCOR)	120	14	80	110	120	130	180	100	119	15	71	108	118	128	195	124	120	15	71	110	119	129	195	124		bSBP [mmHg] (crPWV_SCOR)	116	13	80	107	116	126	160	80	113	12	71	105	113	120	162	91	115	13	71	106	114	124
	bDBP [mmHg] (crPWV_SCOR)	68	11	40	60	68	76	102	62	69	10	46	61	68	75	100	54	68	10	40	60	68	76	102	62		bDBP [mmHg] (crPWV_SCOR)	63	9	43	56	63	69	93	50	66	8	47	60	64	70	100	53	65	9	43	58	64	70
	HR [b.p.m.] (crPWV_SCOR)	69	13	35	60	67	77	125	90	73	13	40	63	71	81	140	100	71	13	35	61	69	79	140	105		HR [b.p.m.] (crPWV_SCOR)	69	13	42	60	68	79	125	83	75	13	40	66	73	84	131	91	72	14	40	62	70	81
	dt [msec.] (crPWV_SCOR)	77.781	14.887	30.6	67.9	75.1	86.2	147.8	117.2	75.102	13.246	42.5	65.2	73.3	83.9	138.4	95.9	76.617	14.255	30.6	66.9	74.3	85.5	147.8	117.2		dt [msec.] (crPWV_SCOR)	80.467	16.64	30.6	69.2	78.9	90.7	147.8	117.2	77.162	13.67	45.4	67.7	75.7	85.7	138.4	93	78.953	15.429	30.6	68.3	77.05	88.1
	dx carotid-radial [cm] (crPWV_SCOR)	0.813	0.121	0.1	0.76	0.85	0.9	1.07	0.97	0.755	0.093	0.335	0.72	0.78	0.82	1.11	0.775	0.788	0.113	0.1	0.73	0.81	0.87	1.11	1.01		dx carotid-radial [cm] (crPWV_SCOR)	0.784	0.127	0.44	0.69	0.83	0.88	0.99	0.55	0.748	0.096	0.335	0.72	0.77	0.81	0.91	0.575	0.767	0.115	0.335	0.71	0.79	0.85
	dx carotid-suprasternal notch [cm] (crPWV_SCOR)	0.105	0.075	0.01	0.09	0.1	0.11	0.95	0.94	0.091	0.017	0.01	0.08	0.09	0.1	0.14	0.13	0.099	0.058	0.01	0.08	0.1	0.11	0.95	0.94		dx carotid-suprasternal notch [cm] (crPWV_SCOR)	0.104	0.074	0.01	0.08	0.1	0.11	0.8	0.79	0.092	0.019	0.01	0.08	0.09	0.1	0.13	0.12	0.099	0.057	0.01	0.08	0.1	0.11
	crPWV_SCOR [m/s]	9.49	2.04	4.6	7.8	9.5	11	15.7	11.1	9.07	1.85	4.4	7.8	9	10.4	15.5	11.1	9.3	1.97	4.4	7.8	9.2	10.7	15.7	11.3		crPWV_SCOR [m/s]	8.8	1.85	4.6	7.45	8.5	10.1	14.9	10.3	8.7	1.66	4.4	7.5	8.5	9.7	14.5	10.1	8.76	1.76	4.4	7.5	8.5	9.9
	CAVI_crPWV_SCOR	16.08	5.89	4.46	11.69	15.68	20	47.5	43.04	14.7	5.12	3.11	10.93	14.21	17.82	37.89	34.78	15.47	5.6	3.11	11.32	15.03	19.04	47.5	44.39		CAVI_crPWV_SCOR	14.58	5.54	4.46	10.6	13.29	17.53	47.5	43.04	14.13	4.72	4.51	10.96	13.44	17.01	33.09	28.58	14.38	5.18	4.46	10.87	13.35	17.27
	CAVIo_crPWV_SCOR	22.01	7.43	6.57	16.48	21.46	26.63	63.07	56.5	19.98	6.58	3.8	15.26	19.21	24.27	47.98	44.18	21.11	7.14	3.8	15.9	20.72	25.59	63.07	59.28		CAVIo_crPWV_SCOR	20.46	7.24	6.85	15.57	19.21	24.84	63.07	56.23	19.15	5.99	6.79	15.1	18.36	22.82	45.48	38.69	19.86	6.72	6.79	15.18	18.73	23.49
	PWV Ratio (cfPWV_Real_SCOR / cr_SCOR																										PWV Ratio (cfPWV_Real_SCOR / cr_SCOR
	PWV_Ratio	0.76	0.18	0.35	0.64	0.74	0.85	1.86	1.51	0.79	0.2	0.37	0.66	0.75	0.89	1.67	1.29	0.78	0.19	0.35	0.65	0.74	0.87	1.86	1.51		PWV_Ratio	0.72	0.15	0.35	0.62	0.72	0.8	1.45	1.1	0.71	0.14	0.37	0.62	0.71	0.8	1.49	1.12	0.72	0.15	0.35	0.62	0.71	0.8
	CAVI_PWV_Ratio	0.62	0.32	0.12	0.41	0.54	0.73	3.67	3.55	0.67	0.37	0.14	0.43	0.57	0.79	2.54	2.41	0.64	0.35	0.12	0.42	0.56	0.76	3.67	3.55		CAVI_PWV_Ratio	0.54	0.24	0.12	0.39	0.51	0.64	2.19	2.06	0.53	0.23	0.14	0.38	0.5	0.64	2.3	2.16	0.54	0.23	0.12	0.38	0.5	0.64
	CAVIo_PWV_Ratio	0.63	0.32	0.13	0.42	0.56	0.73	3.87	3.74	0.68	0.37	0.15	0.44	0.58	0.79	2.54	2.39	0.65	0.34	0.13	0.43	0.57	0.76	3.87	3.74		CAVIo_PWV_Ratio	0.55	0.24	0.13	0.4	0.52	0.65	2.31	2.18	0.54	0.23	0.15	0.39	0.51	0.65	2.36	2.21	0.55	0.23	0.13	0.39	0.52	0.65
	aoPWV_Radial_SCOR																										aoPWV_Radial_SCOR
	bSBP [mmHg] (aoPWV_Radial_SCOR)	121	16	77	110	121	131	190	113	120	17	78	108	118	130	235	157	121	16	77	109	120	130	235	158		bSBP [mmHg] (aoPWV_Radial_SCOR)	115	14	80	105	115	125	159	79	113	13	78	104	113	122	160	82	114	14	78	105	114	124
	bDBP [mmHg] (aoPWV_Radial_SCOR)	69	11	37	61	69	76	110	73	69	11	42	61	69	76	130	88	69	11	37	61	69	76	130	93		bDBP [mmHg] (aoPWV_Radial_SCOR)	65	9	43	58	64	70	93	50	66	9	42	60	65	72	95	53	65	9	42	59	64	71
	HR [b.p.m.] (aoPWV_Radial_SCOR)	71.09	13.82	35	61	69	79	126	91	74.55	14.08	40	65	73	83	151	111	72.79	14.05	35	63	71	82	151	116		HR [b.p.m.] (aoPWV_Radial_SCOR)	74.08	15.31	38	63	72	84	126	88	76.9	15.22	40	66.5	75	86	151	111	75.56	15.32	38	65	74	85
	aoPWV_Radial_SCOR [m/s]	7.3	1.24	4.2	6.6	7.3	8	11.2	7	7.17	1.26	4	6.5	7.1	7.9	14.3	10.3	7.24	1.25	4	6.5	7.2	8	14.3	10.3		aoPWV_Radial_SCOR [m/s]	6.71	1.12	4.2	6	6.7	7.4	11.2	7	6.75	1.19	4	6	6.8	7.4	11.1	7.1	6.73	1.15	4	6	6.8	7.4
	CAVI_aoPWV_Radial_SCOR	9.26	2.76	3.16	7.49	8.95	10.75	21.7	18.54	9.14	3.11	3.37	7.14	8.63	10.38	33.55	30.18	9.21	2.92	3.16	7.31	8.8	10.58	33.55	30.39		CAVI_aoPWV_Radial_SCOR	8.27	2.45	3.51	6.68	8.01	9.58	21.7	18.19	8.57	2.8	3.37	6.77	8.38	9.79	21.27	17.9	8.41	2.62	3.37	6.72	8.2	9.68
	CAVIo_aoPWV_Radial_SCOR	12.86	3.84	5	10.27	12.46	14.92	32.47	27.47	12.78	4.37	4.51	9.95	12.04	14.64	46.81	42.3	12.82	4.07	4.51	10.12	12.28	14.76	46.81	42.3		CAVIo_aoPWV_Radial_SCOR	11.76	3.48	5	9.56	11.31	13.54	28.85	23.85	12.07	3.97	4.51	9.63	11.73	13.97	26.93	22.42	11.9	3.71	4.51	9.56	11.44	13.77
	aoPWV_Carotid_SCOR																										aoPWV_Carotid_SCOR
	bSBP [mmHg] (aoPWV_Carotid_SCOR)	122	17	79	110	121	132	239	160	120	18	78	108	118	130	211	133	121	18	78	109	120	131	239	161		bSBP [mmHg] (aoPWV_Carotid_SCOR)	116	16	80	105	115	126	217	137	113	14	78	103	112	122	188	110	114	15	78	104	114	124
	bDBP [mmHg] (aoPWV_Carotid_SCOR)	69	11	40	60	69	77	108	68	68	11	38	60	68	75	127	89	69	11	38	60	68	76	127	89		bDBP [mmHg] (aoPWV_Carotid_SCOR)	64	10	40	58	63	70	95	55	64	9	38	58	63	70	100	62	64	9	38	58	63	70
	HR [b.p.m.] (aoPWV_Carotid_SCOR)	70.86	13.84	32	60	69	79	126	94	72.87	14.45	40	62	71	81	145	105	71.75	14.15	32	61	70	80	145	113		HR [b.p.m.] (aoPWV_Carotid_SCOR)	74.12	15.15	40	63	74	84	126	86	76.23	15.71	41	65	75	84.5	145	104	75.11	15.44	40	64	74	84
	aoPWV_Carotid_SCOR [m/s]	7.07	1.02	4	6.5	7	7.6	11.9	7.9	6.93	1.01	4	6.3	6.9	7.5	13.2	9.2	7.01	1.02	4	6.4	7	7.6	13.2	9.2		aoPWV_Carotid_SCOR [m/s]	6.74	0.98	4.2	6.2	6.7	7.2	11.9	7.7	6.61	0.95	4	6.1	6.6	7.1	13.2	9.2	6.68	0.97	4	6.2	6.6	7.2
	CAVI_aoPWV_Carotid_SCOR	8.57	2.4	3.38	7.01	8.13	9.66	21.82	18.44	8.43	2.5	2.94	6.87	8.08	9.43	29.7	26.76	8.51	2.44	2.94	6.95	8.11	9.58	29.7	26.76		CAVI_aoPWV_Carotid_SCOR	8.19	2.51	3.38	6.66	7.71	8.98	21.82	18.44	7.95	2.3	2.94	6.71	7.76	8.99	28.59	25.65	8.08	2.42	2.94	6.68	7.73	8.98
	CAVIo_aoPWV_Carotid_SCOR	11.9	3.38	4.75	9.69	11.23	13.54	31.32	26.56	11.79	3.56	3.99	9.52	11.27	13.29	40.02	36.03	11.85	3.46	3.99	9.66	11.25	13.41	40.02	36.03		CAVIo_aoPWV_Carotid_SCOR	11.68	3.63	4.75	9.52	10.91	12.99	31.32	26.56	11.22	3.41	3.99	9.14	10.71	12.51	39.94	35.95	11.47	3.54	3.99	9.37	10.84	12.79
	aoPWV_Brachial_MOG																										aoPWV_Brachial_MOG
	bSBP [mmHg] (aoPWV_Brachial_MOG)	118	14	81	108	116	126	196	115	116	14	84	106	113	124	199	116	117	14	81	107	115	125	199	118		bSBP [mmHg] (aoPWV_Brachial_MOG)	113	12	81	104	112	121	151	70	111	11	84	104	110	118	158	74	112	12	81	104	111	120
	bDBP [mmHg] (aoPWV_Brachial_MOG)	69	12	41	61	67	76	131	90	68	11	36	60	67	74	111	75	68	11	36	60	67	75	131	95		bDBP [mmHg] (aoPWV_Brachial_MOG)	64	9	41	58	63	69	106	65	65	9	39	59	64	71	100	62	65	9	39	58	64	70
	HR [b.p.m.] (aoPWV_Brachial_MOG)	73	15	33	61	71	84	127	93	78	15	41	67	76	88	135	94	76	15	33	64	73	86	135	102		HR [b.p.m.] (aoPWV_Brachial_MOG)	76	16	44	62	73	87	127	83	81	16	41	70	80	91	135	94	79	16	41	67	77	89
	aoPWV_Brachial_MOG [m/s]	5.82	1.96	3.6	4.4	5.06	6.71	13.39	9.79	5.65	2.18	3.58	4.28	4.7	6	15.25	11.68	5.74	2.07	3.58	4.33	4.88	6.36	15.25	11.68		aoPWV_Brachial_MOG [m/s]	4.96	1.09	3.6	4.15	4.79	5.36	10.59	6.99	4.79	1.25	3.58	4.15	4.5	4.89	12.93	9.36	4.87	1.18	3.58	4.15	4.55	5.08
	CAVI_aoPWV_Brachial_MOG	6.33	4.26	2.84	3.7	4.52	7.15	31.45	28.62	6.18	4.84	2.9	3.53	3.94	5.92	28.09	25.19	6.26	4.55	2.84	3.58	4.21	6.7	31.45	28.62		CAVI_aoPWV_Brachial_MOG	4.65	2.03	2.84	3.41	4.03	5.05	17.33	14.49	4.44	2.81	2.9	3.39	3.73	4.17	28.09	25.19	4.55	2.46	2.84	3.4	3.83	4.55
	CAVIo_aoPWV_Brachial_MOG	8.7	5.35	3.86	5.42	6.67	9.99	46.01	42.15	8.57	6.32	3.97	5.07	5.81	8.44	38.9	34.93	8.64	5.84	3.86	5.21	6.25	9.15	46.01	42.15		CAVIo_aoPWV_Brachial_MOG	6.7	2.61	3.9	4.99	5.93	7.44	21.92	18.03	6.32	3.65	3.97	4.89	5.36	6.17	38.9	34.93	6.51	3.19	3.9	4.92	5.57	6.74
	MV: mean value. SD: standard deviation. Min. and Max.: minimal and maximal value. p25th, p50th (median) and p75th: 25, 50 and 75 percentiles. BMI: body mass index. bSBP, bDBP: brachial systolic and diastolic blood pressure. CVD: cardiovascular disease. The variable "Atherosclerotic plaques" refers to those existing in common carotid, internal and external carotid arteries, and common femoral arte…																										MV: mean value. SD: standard deviation. Min. and Max.: minimal and maximal value. p25th, p50th (median) and p75th: 25, 50 and 75 percentiles. BMI: body mass index. bSBP, bDBP: brachial systolic and diastolic blood pressure. CVD: cardiovascular disease. The variable "Atherosclerotic plaques" refers to those existing in common carotid, internal and external carotid arteries, and common femoral arte…
[truncated: 27 more columns]

## Sheet: Supplementary_Table_4
	Table S4. Age-related mean value and standard deviation equations: mathematical model summary (Reference Intervals group)
	Arterial stiffness parameter	Group	Dependent variable	Mean value	Standard deviation
	cfPWV_Real_SCOR	All	cfPWV_Real_SCOR-0.244	0.7448 + 0.3282 Log(Age) - 0.1294 Age0.5 + 0.0001413 Age2 - 0.000001101 Age3	0.02668 + 0.06172 Log(Age) - 0.02113 Age0.5 + 0.00002433 Age2 - 0.0000001731 Age3
		Female	cfPWV_Real_SCOR-0.096	0.8935 + 0.1626 Log(Age) - 0.06468 Age0.5 + 0.00007205 Age2 - 0.0000005690 Age3	0.01414 + 0.02612 Log(Age) - 0.009006 Age0.5 + 0.000009684 Age2 - 0.00000006277 Age3
		Male	cfPWV_Real_SCOR-0.474	0.4657 + 0.1241 Log(Age) - 0.01492 Age + 0.0002614 Age2 - 0.000001701 Age3	0.008678 + 0.05493 Log(Age) - 0.004021 Age + 0.00007287 Age2 - 0.0000004609 Age3
	CAVI_cfPWV_Real_SCOR	All	CAVI_cfPWV_Real_SCOR-0.162	0.8410 + 0.5215 Log(Age) - 0.1912 Age0.5 + 0.0002038 Age2 - 0.000001604 Age3	0.04724 + 0.04292 Log(Age) - 0.01825 Age0.5 + 0.00002275 Age2 - 0.0000001550 Age3
		Female	CAVI_cfPWV_Real_SCOR-0.071	0.9351 - 0.03782 Log(Age) - 0.0006138 Age + 0.000002189 Age2	0.02266 - 0.0004314 Log(Age) - 0.0003943 Age + 0.000004918 Age2
		Male	CAVI_cfPWV_Real_SCOR-0.269	0.6203 + 0.2014 Log(Age) - 0.02045 Age + 0.0003513 Age2 - 0.000002314 Age3	0.02921 + 0.06600 Log(Age) - 0.005840 Age + 0.0001131 Age2 - 0.0000007507 Age3
	CAVIo_cfPWV_Real_SCOR	All	CAVIo_cfPWV_Real_SCOR-0.19	0.7684 + 0.4155 Log(Age) - 0.1616 Age0.5 + 0.0001866 Age2 - 0.000001533 Age3	0.04446 + 0.05618 Log(Age) - 0.02153 Age0.5 + 0.00002494 Age2 - 0.0000001680 Age3
		Female	CAVIo_cfPWV_Real_SCOR-0.148	0.8136 + 0.4096 Log(Age) - 0.1532 Age0.5 + 0.0001708 Age2 - 0.000001382 Age3	0.04123 - 0.03259 Log(Age) + 0.006747 Age0.5 - 0.000008908 Age2 + 0.00000009728 Age3
		Male	CAVIo_cfPWV_Real_SCOR-0.234	0.6361 + 0.1152 Log(Age) - 0.01536 Age + 0.0002928 Age2 - 0.000002064 Age3	0.01871 + 0.06265 Log(Age) - 0.005223 Age + 0.0001012 Age2 - 0.0000006660 Age3
	crPWV_SCOR	All	crPWV_SCOR0.273	1.5883 + 0.1003 Log(Age) + 0.01782 Age0.5	0.1144 - 0.07053 Log(Age) + 0.01148 Age0.5
		Female	crPWV_SCOR0.562	2.3814 + 0.8182 Log(Age) - 0.01818 Age0.5	0.3750 - 0.1729 Log(Age) + 0.02837 Age0.5
		Male	crPWV_SCOR0.084	1.1640 - 0.003681 Log(Age) + 0.008447 Age0.5	0.02386 - 0.01317 Log(Age) + 0.001967 Age0.5
	CAVI_crPWV_SCOR	All	CAVI_crPWV_SCOR0.229	1.6154 + 0.004896 Log(Age) + 0.04246 Age0.5	0.1810 - 0.08329 Log(Age) + 0.01062 Age0.5
		Female	CAVI_crPWV_SCOR0.373	1.9227 + 0.5575 Log(Age) + 0.0007263 Age0.5	0.3966 - 0.1241 Log(Age) + 0.008772 Age0.5
		Male	CAVI_crPWV_SCOR0.139	1.3897 - 0.1137 Log(Age) + 0.04204 Age0.5	0.08433 - 0.03812 Log(Age) + 0.005517 Age0.5
	CAVIo_crPWV_SCOR	All	CAVIo_crPWV_SCOR0.24	1.7508 + 0.1550 Log(Age) + 0.01648 Age0.5	0.1924 - 0.07016 Log(Age) + 0.007476 Age0.5
		Female	CAVIo_crPWV_SCOR0.435	2.4406 + 0.9809 Log(Age) - 0.03115 Age0.5	0.5314 - 0.09161 Log(Age) - 0.001875 Age0.5
		Male	CAVIo_crPWV_SCOR0.143	1.4371 - 0.003497 Log(Age) + 0.02064 Age0.5	0.08916 - 0.04203 Log(Age) + 0.006275 Age0.5
	aoPWV_Radial_SCOR	All	aoPWV_Radial_SCOR0.853	2.1989 + 3.6903 Log(Age) - 0.4006 Age0.5	0.4961 + 0.1358 Log(Age) - 0.02963 Age0.5
		Female	aoPWV_Radial_SCOR0.812	2.0099 + 3.6558 Log(Age) - 0.4284 Age0.5	0.2993 + 0.4611 Log(Age) - 0.08297 Age0.5
		Male	aoPWV_Radial_SCOR0.908	2.3783 + 3.9540 Log(Age) - 0.3959 Age0.5	0.7068 - 0.1946 Log(Age) + 0.02741 Age0.5
	CAVI_aoPWV_Radial_SCOR	All	CAVI_aoPWV_Radial_SCOR0.161	1.1520 + 0.3517 Log(Age) - 0.04371 Age0.5	0.06469 - 0.01222 Log(Age) + 0.001603 Age0.5
		Female	CAVI_aoPWV_Radial_SCOR0.151	1.1288 + 0.3579 Log(Age) - 0.04586 Age0.5	0.04774 + 0.01680 Log(Age) - 0.003064 Age0.5
		Male	CAVI_aoPWV_Radial_SCOR0.201	1.2029 + 0.4346 Log(Age) - 0.05218 Age0.5	0.09889 - 0.05053 Log(Age) + 0.008137 Age0.5
	CAVIo_aoPWV_Radial_SCOR	All	CAVIo_aoPWV_Radial_SCOR0.115	1.1585 + 0.2559 Log(Age) - 0.03516 Age0.5	0.03975 + 0.006622 Log(Age) - 0.001744 Age0.5
		Female	CAVIo_aoPWV_Radial_SCOR0.082	1.1080 + 0.1778 Log(Age) - 0.02451 Age0.5	0.01795 + 0.02424 Log(Age) - 0.004515 Age0.5
		Male	CAVIo_aoPWV_Radial_SCOR0.173	1.2451 + 0.4318 Log(Age) - 0.05954 Age0.5	0.08384 - 0.03043 Log(Age) + 0.004469 Age0.5
	aoPWV_Carotid_SCOR	All	aoPWV_Carotid_SCOR0.368	1.8383 + 0.1224 Log(Age)	0.1702 - 0.06263 Log(Age)
		Female	aoPWV_Carotid_SCOR1.87	18.1505 + 11.7197 Log(Age)	9.9808 - 2.4140 Log(Age)
		Male	aoPWV_Carotid_SCOR-0.137	0.7916 - 0.01509 Log(Age)	0.02887 - 0.01186 Log(Age)
	CAVI_aoPWV_Carotid_SCOR	All	CAVI_aoPWV_Carotid_SCOR-0.104	0.8260 - 0.01286 Log(Age)	0.03987 - 0.01502 Log(Age)
		Female	CAVI_aoPWV_Carotid_SCOR0.7	3.3648 + 0.6038 Log(Age)	0.9889 - 0.2667 Log(Age)
		Male	CAVI_aoPWV_Carotid_SCOR-0.245	0.6286 - 0.01698 Log(Age)	0.07865 - 0.03263 Log(Age)
	CAVIo_aoPWV_Carotid_SCOR	All	CAVIo_aoPWV_Carotid_SCOR0.019	1.0448 + 0.001209 Log(Age)	0.009243 - 0.003270 Log(Age)
		Female	CAVIo_aoPWV_Carotid_SCOR0.373	2.2892 + 0.1016 Log(Age)	0.3472 - 0.09655 Log(Age)
		Male	CAVIo_aoPWV_Carotid_SCOR-0.26	0.5933 - 0.05949 Log(Age) + 0.0008349 Age	0.07272 - 0.03057 Log(Age) + 0.00007220 Age
	aoPWV_Brachial_MOG	All	Log(aoPWV_Brachial_MOG)	0.5860 + 0.4203 Log(Age) - 0.1513 Age0.5 + 0.01227 Age	0.02440 + 0.2648 Log(Age) - 0.09614 Age0.5 + 0.005043 Age
		Female	Log(aoPWV_Brachial_MOG)	0.6827 + 0.9478 Log(Age) - 0.3937 Age0.5 + 0.02631 Age	0.04205 + 0.09875 Log(Age) - 0.04523 Age0.5 + 0.003070 Age
		Male	Log(aoPWV_Brachial_MOG)	0.4423 + 0.07270 Age0.5 - 0.0001454 Age2 + 0.000001931 Age3	-0.008010 + 0.01426 Age0.5 - 0.00005109 Age2 + 0.0000005374 Age3
	CAVI_aoPWV_Brachial_MOG	All	Log(CAVI_aoPWV_Brachial_MOG)	0.3859 + 0.06007 Age0.5 - 0.00003177 Age2 + 0.000001271 Age3	-0.03428 + 0.03092 Age0.5 - 0.00007857 Age2 + 0.0000007309 Age3
		Female	Log(CAVI_aoPWV_Brachial_MOG)	0.4557 + 0.02978 Age0.5 + 0.00005450 Age2 + 0.0000005675 Age3	0.01430 + 0.009728 Age0.5 - 0.00001283 Age2 + 0.0000002159 Age3
		Male	Log(CAVI_aoPWV_Brachial_MOG)	0.2913 + 0.1020 Age0.5 - 0.0002107 Age2 + 0.000003222 Age3	-0.03156 + 0.03106 Age0.5 - 0.00008371 Age2 + 0.0000007005 Age3
	CAVIo_aoPWV_Brachial_MOG	All	Log(CAVIo_aoPWV_Brachial_MOG)	0.5661 + 0.05694 Age0.5 - 0.00006639 Age2 + 0.000001640 Age3	-0.01389 + 0.02937 Age0.5 - 0.00006997 Age2 + 0.0000005312 Age3
		Female	Log(CAVIo_aoPWV_Brachial_MOG)	0.6533 + 0.01941 Age0.5 + 0.00004915 Age2 + 0.0000006439 Age3	0.04004 + 0.006357 Age0.5 + 0.000001322 Age2 - 0.00000001863 Age3
		Male	Log(CAVIo_aoPWV_Brachial_MOG)	0.4457 + 0.1099 Age0.5 - 0.0003021 Age2 + 0.000004254 Age3	-0.01914 + 0.03249 Age0.5 - 0.00009440 Age2 + 0.0000007690 Age3
	PWV Ratio	All	Log(PWV_Ratio)	-0.3715 + 0.06077 Age0.5 - 0.0001480 Age2 + 0.000001582 Age3	0.1270 - 0.01518 Age0.5 + 0.00002427 Age2 - 0.0000001230 Age3
		Female	Log(PWV_Ratio)	-0.3449 + 0.04865 Age0.5 - 0.00009533 Age2 + 0.000001057 Age3	0.1027 - 0.005918 Age0.5 - 0.00001863 Age2 + 0.0000003144 Age3
		Male	Log(PWV_Ratio)	-0.4221 + 0.08063 Age0.5 - 0.0002249 Age2 + 0.000002322 Age3	0.1693 - 0.03033 Age0.5 + 0.00008263 Age2 - 0.0000006849 Age3
	CAVI_PWV_Ratio	All	Log(CAVI_PWV_Ratio)	-0.7518 + 0.1233 Age0.5 - 0.0002985 Age2 + 0.000003190 Age3	0.2505 - 0.02896 Age0.5 + 0.00004708 Age2 - 0.0000002535 Age3
		Female	Log(CAVI_PWV_Ratio)	-0.7098 + 0.1029 Age0.5 - 0.0002021 Age2 + 0.000002214 Age3	0.1941 - 0.008449 Age0.5 - 0.00004295 Age2 + 0.0000006605 Age3
		Male	Log(CAVI_PWV_Ratio)	-0.8390 + 0.1581 Age0.5 - 0.0004375 Age2 + 0.000004535 Age3	0.3390 - 0.05992 Age0.5 + 0.0001649 Age2 - 0.000001408 Age3
	CAVIo_PWV Ratio	All	Log(CAVIo_PWV_Ratio)	-0.6952 + 0.1107 Age0.5 - 0.0002703 Age2 + 0.000002949 Age3	0.2284 - 0.02375 Age0.5 + 0.00003406 Age2 - 0.0000001320 Age3
		Female	Log(CAVIo_PWV_Ratio)	-0.6457 + 0.08819 Age0.5 - 0.0001679 Age2 + 0.000001911 Age3	0.1744 - 0.005324 Age0.5 - 0.00004337 Age2 + 0.0000006286 Age3
		Male	Log(CAVIo_PWV_Ratio)	-0.7875 + 0.1470 Age0.5 - 0.0004158 Age2 + 0.000004376 Age3	0.3161 - 0.05357 Age0.5 + 0.0001400 Age2 - 0.000001099 Age3

## Sheet: Table_S5_S7_cfPWV_Real
	Table S5. cfPWV_Real_SCOR [m/s] reference intervals: All													Table S6. cfPWV_Real_SCOR [m/s] reference intervals: Female													Table S7. cfPWV_Real_SCOR [m/s] reference intervals: Male
	Age [years]	1 th	2.5 th	5 th	10 th	25 th	50 th	75 th	90 th	95 th	97.5 th	99 th		Age [years]	1 th	2.5 th	5 th	10 th	25 th	50 th	75 th	90 th	95 th	97.5 th	99 th		Age [years]	1 th	2.5 th	5 th	10 th	25 th	50 th	75 th	90 th	95 th	97.5 th	99 th
	3	3.74831	3.9056	4.0475	4.21915	4.52642	4.90181	5.31673	5.72746	5.99244	6.23472	6.53195		3	3.54759	3.7217	3.87895	4.06935	4.41046	4.82734	5.2878	5.74285	6.03585	6.30328	6.63068		5	3.5159	3.66191	3.79474	3.95689	4.25129	4.61846	5.03437	5.45699	5.73562	5.99462	6.31802
	4	3.49594	3.65672	3.80242	3.97949	4.29858	4.69203	5.13129	5.57045	5.85597	6.11849	6.44241		4	3.32207	3.49781	3.65712	3.85074	4.19951	4.62887	5.10681	5.5827	5.89087	6.17331	6.5205		6	3.51382	3.66539	3.80359	3.97266	4.28066	4.66663	5.10616	5.55526	5.85267	6.13003	6.47757
	5	3.39557	3.55933	3.70811	3.88936	4.21724	4.62359	5.07981	5.53846	5.83795	6.11419	6.45614		5	3.23625	3.41415	3.57576	3.77256	4.12811	4.56754	5.05876	5.54986	5.86889	6.16191	6.52294		7	3.54312	3.69947	3.84221	4.01709	4.33633	4.73754	5.19597	5.66597	5.97809	6.26978	6.63607
	6	3.37155	3.53841	3.6902	3.8754	4.21113	4.62842	5.0984	5.57239	5.88265	6.16933	6.52486		6	3.22163	3.40226	3.5665	3.76673	4.12905	4.57777	5.08049	5.58417	5.91191	6.21328	6.58504		8	3.59369	3.75435	3.90114	4.08112	4.41006	4.82419	5.29829	5.78535	6.10931	6.41244	6.79358
	7	3.39168	3.56182	3.71671	3.90583	4.24907	4.67633	5.15837	5.64533	5.96451	6.25972	6.62618		7	3.24848	3.43222	3.59938	3.80326	4.17243	4.63007	5.1433	5.65801	5.99317	6.30154	6.68213		9	3.65948	3.82414	3.97463	4.15923	4.49683	4.9222	5.40965	5.91092	6.24461	6.55702	6.9501
	8	3.43976	3.61332	3.77138	3.96444	4.315	4.75166	5.24469	5.74311	6.06999	6.37244	6.74807		8	3.30162	3.48872	3.65896	3.86662	4.24269	4.70898	5.23203	5.7567	6.0984	6.41282	6.80093		10	3.73658	3.90499	4.05895	4.24781	4.59325	5.02861	5.52764	6.04096	6.38275	6.7028	7.10556
	9	3.50659	3.68368	3.84496	4.04196	4.39969	4.84535	5.34858	5.85738	6.19109	6.49988	6.8834		9	3.37234	3.56296	3.73636	3.94786	4.3308	4.80548	5.33778	5.87158	6.21914	6.53892	6.93356		11	3.82224	3.99423	4.15144	4.34428	4.69694	5.1413	5.65052	6.17419	6.52279	6.84918	7.25984
	10	3.58648	3.76715	3.93166	4.13259	4.49736	4.95167	5.46449	5.98282	6.3227	6.63715	7.02762		10	3.45519	3.64939	3.82601	4.04134	4.43107	4.91386	5.45491	5.99713	6.35002	6.67457	7.07499		12	3.91443	4.08985	4.25015	4.44673	4.80609	5.25865	5.77694	6.30959	6.66399	6.99567	7.41282
	11	3.67562	3.85988	4.02762	4.23243	4.60411	5.06675	5.58866	6.11585	6.46138	6.78093	7.17761		11	3.54653	3.74432	3.92413	4.14327	4.53963	5.03024	5.57956	6.12961	6.48736	6.81623	7.22178		13	4.01158	4.19029	4.35354	4.55365	4.91928	5.37937	5.90581	6.44634	6.80571	7.14186	7.56437
	12	3.77131	3.95915	4.13009	4.33873	4.71715	5.18783	5.71839	6.25388	6.60463	6.92886	7.33115		12	3.64373	3.84509	4.02805	4.25092	4.65374	5.15186	5.70902	6.26635	6.62856	6.96135	7.3715		14	4.11239	4.29426	4.46033	4.66381	5.03533	5.50239	6.03623	6.58374	6.94742	7.28737	7.71436
	13	3.87153	4.06291	4.23701	4.44941	4.83441	5.31287	5.85168	6.395	6.75061	7.07916	7.48659		13	3.74485	3.94972	4.13576	4.36227	4.77134	5.27666	5.84123	6.40537	6.77169	7.10806	7.52237		15	4.21576	4.40068	4.56945	4.77614	5.15324	5.6268	6.16742	6.72118	7.08865	7.43187	7.86263
	14	3.9747	4.16958	4.34677	4.56286	4.95427	5.44024	5.98696	6.5377	6.89788	7.23047	7.64266		14	3.84836	4.05666	4.24571	4.47575	4.89085	5.40306	5.97464	6.54514	6.91526	7.25492	7.67301		16	4.32073	4.5086	4.67997	4.88973	5.27212	5.75179	6.29868	6.85813	7.22897	7.57507	8.00906
	15	4.07954	4.27785	4.45809	4.67777	5.07542	5.56868	6.123	6.68081	7.04533	7.38172	7.79836		15	3.95303	4.16466	4.35663	4.59008	5.01099	5.52977	6.10801	6.68447	7.05813	7.40082	7.82237		17	4.42643	4.61715	4.79103	5.00374	5.3912	5.87666	6.42942	6.9941	7.36801	7.71667	8.15351
	16	4.18498	4.38666	4.56986	4.79306	5.1968	5.6971	6.25876	6.82337	7.19201	7.53201	7.95287		16	4.05786	4.27272	4.4675	4.70424	5.13072	5.65579	6.24033	6.8224	7.19937	7.54487	7.96961		18	4.53207	4.72556	4.90186	5.11743	5.50976	6.00076	6.55908	7.12868	7.50542	7.85645	8.29587
	17	4.29012	4.49509	4.6812	4.90783	5.31748	5.82464	6.3934	6.96456	7.33718	7.68065	8.10554		17	4.16197	4.37995	4.57745	4.81735	5.24918	5.78025	6.37078	6.95816	7.33823	7.68636	8.11408		19	4.63694	4.83311	5.01177	5.23011	5.62715	6.12349	6.68716	7.26145	7.64089	7.99416	8.43601
	18	4.39417	4.60235	4.7913	5.02127	5.4367	5.95053	6.5262	7.10371	7.48019	7.82703	8.25583		18	4.26465	4.48563	4.68574	4.92869	5.36565	5.90246	6.4987	7.0911	7.47412	7.82473	8.25523		20	4.74035	4.93914	5.12011	5.34114	5.74279	6.24433	6.81321	7.39207	7.77415	8.12961	8.57383
	19	4.49645	4.70777	4.89948	5.13273	5.55378	6.07413	6.65655	7.24028	7.62053	7.97065	8.40328		19	4.36526	4.58913	4.79176	5.03763	5.47951	6.02182	6.62351	7.22072	7.60653	7.9595	8.39264		21	4.84168	5.04305	5.22628	5.44995	5.85611	6.36278	6.93681	7.52023	7.90495	8.2626	8.70924
	20	4.59635	4.81074	5.00515	5.24159	5.66816	6.19489	6.78392	7.37376	7.75773	8.1111	8.54752		20	4.46325	4.68991	4.89495	5.14363	5.59024	6.13784	6.74477	7.34658	7.73507	8.09031	8.52599		22	4.94038	5.14427	5.32972	5.55601	5.96664	6.4784	7.0576	7.64563	8.03305	8.39298	8.84216
	21	4.69336	4.91074	5.1078	5.34736	5.77932	6.31233	6.90788	7.50377	7.89144	8.24804	8.68825		21	4.55817	4.7875	4.99487	5.24625	5.69742	6.2501	6.86208	7.46835	7.85943	8.21686	8.65501		23	5.0359	5.24229	5.42994	5.65882	6.07391	6.5908	7.17524	7.76801	8.15825	8.5206	8.97251
	22	4.78701	5.00732	5.20696	5.44958	5.88685	6.42604	7.02805	7.62997	8.02134	8.38119	8.82522		22	4.64961	4.88151	5.09112	5.34511	5.80067	6.35826	6.97515	7.58574	7.97937	8.33895	8.77953		24	5.12777	5.33664	5.52648	5.75796	6.17752	6.69961	7.28943	7.88717	8.2804	8.64534	9.10024
	23	4.87692	5.10009	5.30226	5.54789	5.99039	6.53569	7.14414	7.75209	8.14718	8.51033	8.95825		23	4.73724	4.97162	5.18338	5.43989	5.89969	6.46206	7.08373	7.69856	8.09469	8.4564	8.8994		25	5.21557	5.42692	5.61895	5.85303	6.27713	6.80452	7.39993	8.0029	8.39934	8.7671	9.22532
	24	4.96275	5.18872	5.39338	5.64197	6.08963	6.641	7.25588	7.86991	8.26877	8.63527	9.08719		24	4.82078	5.05755	5.2714	5.53033	5.99426	6.56129	7.18763	7.80666	8.20527	8.56911	9.01454		26	5.29893	5.51275	5.70698	5.9437	6.37241	6.90527	7.50652	8.11504	8.51496	8.88581	9.34771
	25	5.04422	5.27294	5.48005	5.73156	6.18432	6.74175	7.36307	7.98326	8.38597	8.75591	9.21194		25	4.9	5.13908	5.35495	5.61624	6.08419	6.65577	7.28673	7.90993	8.31103	8.67702	9.12493		27	5.37754	5.59384	5.7903	6.02968	6.4631	7.00163	7.60901	8.22347	8.62715	9.0014	9.4674
	26	5.12112	5.35254	5.56206	5.81645	6.27429	6.83776	7.46558	8.09202	8.49866	8.87214	9.33243		26	4.97473	5.21605	5.43388	5.69747	6.16934	6.74541	7.38095	8.00833	8.41195	8.78013	9.23057		28	5.45113	5.66994	5.86865	6.11074	6.54901	7.09342	7.70727	8.3281	8.73587	9.11384	9.5844
	27	5.19328	5.42736	5.63926	5.8965	6.35938	6.92891	7.5633	8.19611	8.6068	8.98393	9.44865		27	5.04485	5.28834	5.50808	5.77392	6.24964	6.83014	7.47026	8.10185	8.50803	8.87845	9.33151		29	5.5195	5.74084	5.94184	6.18671	6.62996	7.1805	7.80118	8.42884	8.84106	9.22312	9.69874
	28	5.26058	5.49727	5.71153	5.9716	6.43951	7.01513	7.65618	8.29551	8.71036	9.09128	9.5606		28	5.11029	5.35589	5.57748	5.84552	6.32504	6.90994	7.55465	8.19052	8.59932	8.97205	9.42784		30	5.58251	5.80641	6.00974	6.25744	6.70584	7.26279	7.8907	8.52568	8.94271	9.32924	9.81043
	29	5.32295	5.56223	5.77881	6.0417	6.51464	7.0964	7.74421	8.39021	8.80936	9.1942	9.66834		29	5.17099	5.41865	5.64207	5.91227	6.39555	6.98485	7.63418	8.2744	8.6859	9.06102	9.51966		31	5.64007	5.86657	6.07227	6.32288	6.7766	7.34022	7.97578	8.6186	9.04084	9.43224	9.91953
	30	5.38037	5.6222	5.84109	6.10678	6.58477	7.17271	7.8274	8.48026	8.90386	9.29277	9.77192		30	5.22697	5.47665	5.70187	5.9742	6.46121	7.05491	7.70893	8.35361	8.7679	9.14551	9.60713		32	5.69215	5.92129	6.1294	6.383	6.8422	7.41281	8.05643	8.70763	9.13547	9.53215	10.0261
	31	5.43286	5.67722	5.89841	6.16689	6.64992	7.24412	7.90583	8.56573	8.99392	9.38708	9.87147		31	5.27827	5.52993	5.75692	6.03137	6.52209	7.12022	7.77901	8.42827	8.84545	9.22565	9.6904		33	5.73877	5.97058	6.18116	6.43782	6.90269	7.48057	8.1327	8.79281	9.22668	9.62905	10.1303
	32	5.4805	5.72736	5.95082	6.22209	6.7102	7.31072	7.97959	8.64673	9.07968	9.47724	9.9671		32	5.32497	5.57858	5.80732	6.08387	6.57831	7.18092	7.84456	8.49854	8.91872	9.30164	9.76969		34	5.78001	6.01453	6.22763	6.48741	6.95813	7.54359	8.20466	8.87424	9.31454	9.72303	10.2321
	33	5.52336	5.7727	5.99844	6.2725	6.7657	7.37263	8.0488	8.7234	9.16128	9.56341	10.059		33	5.36717	5.62272	5.85318	6.13183	6.63	7.23714	7.90576	8.56462	8.98792	9.37369	9.8452		35	5.81599	6.05326	6.26892	6.5319	7.00864	7.60197	8.27243	8.95201	9.39917	9.8142	10.3316
	34	5.5616	5.8134	6.0414	6.31825	6.81658	7.43001	8.11364	8.79591	9.23887	9.64575	10.1473		34	5.40502	5.66247	5.89467	6.17541	6.67734	7.28908	7.9628	8.62671	9.05327	9.44201	9.91717		36	5.84688	6.08693	6.30519	6.57145	7.05438	7.65587	8.33613	9.02626	9.48068	9.90267	10.4291
	35	5.59538	5.84963	6.07988	6.35952	6.86302	7.48303	8.17429	8.86444	9.31266	9.72447	10.2322		35	5.43868	5.69803	5.93195	6.21479	6.72051	7.33695	8.0159	8.68504	9.115	9.50686	9.98586		37	5.8729	6.11576	6.33667	6.60626	7.09554	7.70547	8.39595	9.09715	9.55924	9.98861	10.5245
	36	5.6249	5.88158	6.11409	6.39652	6.90521	7.53191	8.23095	8.92921	9.38287	9.79978	10.3139		36	5.46833	5.72958	5.96522	6.25017	6.75974	7.38096	8.0653	8.73987	9.17338	9.56851	10.0515		38	5.8943	6.14	6.36357	6.63656	7.13234	7.75097	8.45207	9.16486	9.63501	10.0722	10.6182
	37	5.65038	5.90948	6.14423	6.42947	6.9434	7.57687	8.28387	8.99046	9.44972	9.87192	10.3928		37	5.4942	5.75733	5.99471	6.28179	6.79526	7.42136	8.11126	8.79147	9.22868	9.62722	10.1145		39	5.91136	6.15991	6.3862	6.66262	7.16504	7.79262	8.50472	9.22959	9.70817	10.1535	10.7102
	38	5.67207	5.93358	6.17057	6.45862	6.97783	7.61818	8.33329	9.04843	9.51348	9.94115	10.4689		38	5.5165	5.78153	6.02065	6.30989	6.82731	7.45843	8.15405	8.84012	9.28118	9.68331	10.1751		40	5.9244	6.17582	6.40484	6.68476	7.19393	7.83069	8.55414	9.29156	9.77896	10.2329	10.8007
	39	5.69024	5.95414	6.19338	6.48425	7.00879	7.6561	8.3795	9.10342	9.57442	10.0077	10.5427		39	5.53549	5.80243	6.04331	6.33472	6.85618	7.49243	8.19397	8.88611	9.3312	9.73708	10.2335		41	5.93376	6.18806	6.41983	6.70327	7.21932	7.86546	8.60061	9.35101	9.84757	10.3104	10.89
	40	5.70516	5.97145	6.21294	6.50664	7.03655	7.69094	8.42278	9.15569	9.63283	10.072	10.6143		40	5.55143	5.82028	6.06294	6.35657	6.88214	7.52366	8.23131	8.92976	9.37904	9.78884	10.2902		42	5.9398	6.19698	6.43152	6.71853	7.24154	7.89726	8.6444	9.40822	9.91427	10.3864	10.9782
	41	5.71713	5.98581	6.22955	6.52609	7.06142	7.72298	8.46344	9.20557	9.68901	10.1341	10.6841		41	5.56459	5.83537	6.07984	6.37571	6.90548	7.55242	8.26639	8.97139	9.42505	9.83894	10.3454		43	5.94291	6.20297	6.44029	6.73089	7.26095	7.92641	8.68584	9.46345	9.97931	10.461	11.0655
	42	5.72647	5.99753	6.24353	6.54293	7.08372	7.75256	8.5018	9.25337	9.74327	10.1946	10.7525		42	5.57525	5.84799	6.09429	6.39246	6.92653	7.57903	8.29952	9.01133	9.46955	9.88771	10.3995		44	5.94347	6.20642	6.44652	6.74072	7.27791	7.95327	8.72523	9.517	10.043	10.5346	11.1522
	43	5.7335	6.00694	6.25519	6.55747	7.10378	7.78	8.5382	9.29941	9.79595	10.2536	10.8196		43	5.5837	5.85843	6.10659	6.4071	6.94557	7.60382	8.33105	9.04992	9.51288	9.9355	10.4529		45	5.9419	6.20773	6.45062	6.74844	7.29281	7.97819	8.76292	9.56918	10.1055	10.6074	11.2385
	44	5.73853	6.01436	6.26488	6.57005	7.12194	7.80565	8.57296	9.34405	9.84739	10.3115	10.886		44	5.59025	5.867	6.11706	6.41995	6.96295	7.6271	8.36132	9.08752	9.55541	9.98267	10.506		46	5.93862	6.20731	6.45299	6.75444	7.30603	8.00156	8.79927	9.62032	10.1673	10.6796	11.3246
	45	5.74191	6.02013	6.27294	6.58102	7.13855	7.82986	8.60645	9.38763	9.89794	10.3688	10.9518		45	5.59518	5.874	6.126	6.43134	6.97898	7.64922	8.39066	9.12447	9.5975	10.0296	10.559		47	5.93403	6.20559	6.45406	6.75915	7.318	8.02377	8.83464	9.67075	10.2286	10.7517	11.411
	46	5.74397	6.02459	6.27969	6.59072	7.15395	7.85298	8.63903	9.43051	9.94796	10.4257	11.0175		46	5.59882	5.87974	6.13372	6.44158	6.99399	7.67052	8.41944	9.16115	9.63951	10.0766	10.6124		48	5.92858	6.20299	6.45424	6.76297	7.32912	8.04521	8.86942	9.72083	10.2897	10.8238	11.4977
	47	5.74504	6.02808	6.28551	6.59951	7.16851	7.87537	8.67106	9.47306	9.99782	10.4825	11.0835		47	5.60147	5.88454	6.14056	6.451	7.00833	7.69135	8.44801	9.19792	9.68183	10.1242	10.6666		49	5.92268	6.19993	6.45396	6.76634	7.33982	8.06631	8.90398	9.77092	10.351	10.8963	11.5851
	48	5.74548	6.03096	6.29073	6.60773	7.18259	7.89741	8.70292	9.51567	10.0479	10.5398	11.15		48	5.60343	5.88872	6.14684	6.45993	7.02233	7.71206	8.47674	9.23515	9.72483	10.1727	10.722		50	5.91676	6.19685	6.45366	6.7697	7.35052	8.08747	8.93875	9.8214	10.4129	10.9695	11.6736
	49	5.74562	6.03357	6.2957	6.61576	7.19656	7.91948	8.73499	9.55872	10.0986	10.5979	11.2176		49	5.60503	5.89259	6.15287	6.4687	7.03634	7.73301	8.50599	9.27324	9.76891	10.2224	10.7789		51	5.91126	6.19418	6.45378	6.77347	7.36167	8.10914	8.97412	9.87266	10.4757	11.0439	11.7634
	50	5.74581	6.03626	6.30079	6.62394	7.21078	7.94194	8.76766	9.60261	10.1503	10.6571	11.2866		50	5.60658	5.89649	6.15899	6.47765	7.0507	7.75456	8.53616	9.31257	9.81447	10.2739	10.8379		52	5.9066	6.19237	6.45475	6.77811	7.3737	8.13175	9.01053	9.9251	10.5399	11.1197	11.8549
	51	5.74639	6.03937	6.30635	6.63265	7.22564	7.9652	8.80133	9.64773	10.2034	10.7179	11.3575		51	5.60838	5.90072	6.16553	6.48711	7.06577	7.77707	8.56761	9.35354	9.86191	10.3274	10.8992		53	5.90321	6.19183	6.45701	6.78405	7.38707	8.15575	9.04842	9.97915	10.6057	11.1973	11.9483
	52	5.7477	6.04328	6.31275	6.64225	7.24151	7.98964	8.8364	9.69451	10.2584	10.7808	11.4305		52	5.61076	5.90561	6.17281	6.49743	7.08189	7.80092	8.60073	9.39655	9.91165	10.3835	10.9634		54	5.90154	6.19302	6.46102	6.79175	7.40224	8.1816	9.08824	10.0352	10.6737	11.2772	12.0442
	53	5.7501	6.04832	6.32033	6.65311	7.25877	8.01567	8.87329	9.74338	10.3156	10.8461	11.5063		53	5.61404	5.91149	6.18116	6.50893	7.09943	7.82648	8.63593	9.44203	9.96411	10.4426	11.0309		55	5.90201	6.19638	6.46721	6.80167	7.41967	8.20977	9.13045	10.0938	10.7442	11.3597	12.1428
	54	5.75392	6.05485	6.32947	6.6656	7.27782	8.04368	8.91242	9.79475	10.3755	10.9143	11.5853		54	5.61851	5.91868	6.19093	6.52197	7.11875	7.85413	8.6736	9.49038	10.0197	10.5051	11.1022		56	5.90507	6.20237	6.47606	6.81428	7.43984	8.24075	9.17554	10.1553	10.8178	11.4452	12.2446
	55	5.75952	6.06323	6.34053	6.6801	7.29905	8.07409	8.95422	9.84909	10.4386	10.9859	11.6678		55	5.62452	5.92751	6.20245	6.5369	7.14021	7.88427	8.71416	9.54206	10.079	10.5715	11.1777		57	5.91117	6.21144	6.48803	6.83005	7.46325	8.27503	9.22401	10.2203	10.8948	11.5343	12.3499
	56	5.76724	6.07383	6.35389	6.69701	7.32286	8.10733	8.99913	9.90685	10.5053	11.0613	11.7545		56	5.63237	5.93832	6.21606	6.55407	7.16418	7.91729	8.75803	9.59749	10.1423	10.6423	11.258		58	5.92077	6.22407	6.50361	6.84948	7.4904	8.31314	9.27637	10.2892	10.9758	11.6274	12.4593
	57	5.77745	6.08701	6.36992	6.7167	7.34967	8.14384	9.04762	9.96852	10.5762	11.141	11.8457		57	5.64239	5.95144	6.23211	6.57384	7.19106	7.95359	8.80565	9.65715	10.2101	10.7179	11.3435		59	5.93434	6.24074	6.5233	6.87308	7.52182	8.35562	9.33317	10.3626	11.0612	11.725	12.5731
	58	5.79051	6.10316	6.38902	6.73957	7.3799	8.18404	9.10015	10.0346	10.6517	11.2256	11.9421		58	5.65491	5.9672	6.25094	6.59657	7.22122	7.9936	8.85745	9.72152	10.283	10.7989	11.4347		60	5.95239	6.26197	6.5476	6.90138	7.55806	8.40303	9.39499	10.441	11.1518	11.8275	12.6919
	59	5.80678	6.12265	6.41157	6.76605	7.41398	8.22842	9.15721	10.1055	10.7323	11.3156	12.0442		59	5.67027	5.98597	6.27294	6.62264	7.25508	8.03774	8.91391	9.79108	10.3615	10.8858	11.5323		61	5.97543	6.28829	6.57708	6.93495	7.5997	8.45596	9.46241	10.5251	11.2479	11.9357	12.8162
	60	5.82667	6.14589	6.438	6.79656	7.45236	8.27746	9.21932	10.182	10.8187	11.4116	12.1526		60	5.68881	6.0081	6.29845	6.65244	7.29303	8.08647	8.97551	9.86635	10.446	10.9792	11.6368		62	6.00401	6.32026	6.6123	6.97436	7.64735	8.51505	9.53608	10.6154	11.3502	12.05	12.9465
	61	5.85055	6.17328	6.46873	6.83153	7.49553	8.33164	9.28701	10.2644	10.9114	11.5141	12.2679		61	5.71089	6.03396	6.32788	6.68637	7.33553	8.14025	9.04276	9.94787	10.5373	11.0795	11.7488		63	6.03871	6.35849	6.65389	7.02026	7.70166	8.58097	9.61667	10.7126	11.4594	12.1711	13.0834
	62	5.87885	6.20526	6.5042	6.87144	7.54395	8.39151	9.36084	10.3534	11.0109	11.6238	12.3907		62	5.73686	6.06393	6.36161	6.72484	7.383	8.19956	9.11616	10.0362	10.6357	11.1876	11.869		64	6.08017	6.40361	6.7025	7.07331	7.76334	8.65443	9.70491	10.8175	11.5762	12.2996	13.2275
	63	5.912	6.24228	6.54488	6.91676	7.59817	8.45762	9.44141	10.4497	11.118	11.7413	12.5216		63	5.76712	6.09841	6.40006	6.76829	7.43592	8.26491	9.19629	10.132	10.7421	11.3039	11.998		65	6.12906	6.45633	6.75884	7.13425	7.83314	8.73621	9.80157	10.9308	11.7013	12.4362	13.3795
	64	5.95046	6.28482	6.59127	6.96801	7.65872	8.53055	9.52933	10.5538	11.2334	11.8674	12.6615		64	5.80205	6.13781	6.44366	6.81717	7.49478	8.33684	9.28372	10.2358	10.8569	11.4293	12.1366		66	6.18613	6.51742	6.8237	7.20388	7.91187	8.82715	9.9075	11.0533	11.8354	12.5818	13.5401
	65	5.99472	6.33338	6.64388	7.02574	7.72618	8.61092	9.62529	10.6665	11.3577	12.0027	12.8111		65	5.84208	6.18258	6.49287	6.87196	7.56009	8.41592	9.37908	10.3483	10.981	11.5643	12.2855		67	6.25221	6.58771	6.89793	7.28306	8.00044	8.92816	10.0236	11.1859	11.9796	12.7371	13.71
	66	6.04528	6.38851	6.70329	7.09053	7.80119	8.69941	9.72998	10.7886	11.4917	12.1482	12.9713		66	5.88764	6.23318	6.54818	6.93317	7.63242	8.50273	9.48301	10.4702	11.1151	11.7098	12.4455		68	6.32821	6.66815	6.98249	7.37278	8.09984	9.04025	10.1509	11.3295	12.1346	12.903	13.8901
	67	6.10273	6.45079	6.77009	7.16301	7.8844	8.79674	9.84419	10.9209	11.6363	12.3046	13.1428		67	5.93922	6.2901	6.61009	7.00134	7.71234	8.59794	9.59622	10.6024	11.26	11.8667	12.6176		69	6.41515	6.75976	7.07844	7.47409	8.21117	9.16452	10.2905	11.4853	12.3015	13.0805	14.0812
	68	6.16766	6.52085	6.84493	7.24386	7.97655	8.90367	9.96873	11.0642	11.7924	12.4728	13.3266		68	5.99729	6.35386	6.67916	7.07704	7.80048	8.70222	9.71947	10.7455	11.4165	12.0358	12.8026		70	6.51418	6.86374	7.18695	7.58821	8.33564	9.30221	10.4435	11.6545	12.4814	13.2706	14.2843
	69	6.24073	6.59937	6.92854	7.33381	8.07841	9.02105	10.1045	11.2194	11.9609	12.654	13.5238		69	6.06242	6.42504	6.75598	7.16091	7.89752	8.81631	9.85357	10.9005	11.5856	12.2181	13.0015		71	6.62662	6.98139	7.30938	7.71649	8.47463	9.45468	10.6114	11.8381	12.6755	13.4745	14.5004
	70	6.32266	6.68711	7.02167	7.43367	8.19085	9.1498	10.2525	11.3877	12.143	12.8491	13.7355		70	6.13517	6.50425	6.84119	7.25359	8.00419	8.94102	9.99938	11.0683	11.7682	12.4146	13.2155		72	6.75395	7.11424	7.44725	7.86048	8.62968	9.62347	10.7956	12.0378	12.8852	13.6935	14.7307
	71	6.41425	6.78489	7.12519	7.54432	8.3148	9.2909	10.4137	11.5701	12.3397	13.0593	13.9629		71	6.21618	6.59214	6.93547	7.35584	8.12126	9.0772	10.1579	11.25	11.9654	12.6264	13.4457		73	6.8979	7.26403	7.6023	8.02192	8.80257	9.81032	10.9978	12.255	13.112	13.9288	14.9764
	72	6.51637	6.89362	7.24003	7.66674	8.45128	9.44546	10.5894	11.7679	12.5523	13.2859	14.2073		72	6.30612	6.68944	7.03959	7.46842	8.24961	9.2258	10.33	11.4467	12.1784	12.8548	13.6934		74	7.06044	7.43274	7.77655	8.20283	8.99528	10.0172	11.2199	12.4915	13.3574	14.1821	15.2389
	73	6.63	7.01431	7.36724	7.802	8.60145	9.6147	10.7808	11.9823	12.7821	13.5303	14.4701		73	6.40575	6.79693	7.15435	7.59221	8.39017	9.38783	10.517	11.6595	12.4085	13.101	13.9599		75	7.24389	7.62269	7.97231	8.40553	9.21012	10.2463	11.464	12.7493	13.6234	14.4551	15.5196
	74	6.75623	7.14809	7.50796	7.95129	8.76657	9.79994	10.9893	12.2149	13.0308	13.7941	14.7528		74	6.51589	6.91547	7.28066	7.72815	8.54395	9.56442	10.72	11.8898	12.6571	13.3666	14.2469		76	7.45095	7.8366	8.1923	8.63271	9.44975	10.5003	11.7324	13.0306	13.912	14.7495	15.8202
	75	6.89626	7.29621	7.66349	8.11596	8.94803	10.0027	11.2165	12.4673	13.3	14.0789	15.0573		75	6.63745	7.04602	7.41951	7.87728	8.71209	9.7568	10.9404	12.1391	12.9256	13.6531	14.5559		77	7.6848	8.07765	8.43967	8.88752	9.71723	10.782	12.0281	13.3378	14.2254	15.0676	16.1425
	76	7.05148	7.46007	7.83529	8.2975	9.14741	10.2245	11.4641	12.7412	13.5914	14.3866	15.3854		76	6.77141	7.18961	7.57199	8.04074	8.89581	9.96631	11.1796	12.4089	13.2157	13.9622	14.8888		78	7.94922	8.34959	8.71817	9.17366	10.0162	11.0949	12.354	13.6739	14.5662	15.4116	16.4885
	77	7.22341	7.64128	8.02498	8.49759	9.36647	10.4674	11.7341	13.0388	13.9072	14.7193	15.7392		77	6.91889	7.34741	7.7393	8.21979	9.0965	10.1944	11.4393	12.7011	13.5293	14.2958	15.2474		79	8.24871	8.65689	9.03223	9.4955	10.3508	11.443	12.714	14.0419	14.9375	15.7842	16.8606
	78	7.41381	7.84164	8.23441	8.71812	9.6072	10.7334	12.0285	13.3622	14.2495	15.0792	16.121		78	7.0811	7.52071	7.92279	8.41584	9.31566	10.4429	11.7213	13.0174	13.8684	14.6561	15.6341		80	8.58871	9.00493	9.38715	9.85823	10.7261	11.8309	13.112	14.4457	15.3425	16.1883	17.2611
	79	7.62466	8.06317	8.46567	8.96124	9.87183	11.0247	12.35	13.7139	14.621	15.469	16.5334		79	7.25944	7.71094	8.12394	8.63045	9.55497	10.7134	12.0275	13.36	14.2352	15.0453	16.0513		81	8.97578	9.40019	9.78929	10.2681	11.1479	12.2641	13.5532	14.8895	15.785	16.6274	17.693
	80	7.85824	8.30823	8.72114	9.2294	10.1629	11.3441	12.7011	14.0967	15.0245	15.8915	16.9792		80	7.45541	7.9197	8.34443	8.86535	9.8163	11.008	12.3601	13.7314	14.6321	15.4659	16.5014		82	9.41799	9.85055	10.2464	10.7326	11.6235	12.7492	14.0432	15.3783	16.2694	17.1053	18.1593
	81	8.11715	8.57946	9.00355	9.52537	10.4833	11.6946	13.0849	14.5138	15.4631	16.3498	17.4617		81	7.67075	8.14878	8.5861	9.1225	10.1018	11.329	12.7216	14.1341	15.0619	15.9208	16.9876
	82	8.40437	8.87995	9.31601	9.85235	10.8363	12.0794	13.505	14.9687	15.9404	16.8475	17.9845		82	7.90737	8.40021	8.85106	9.40407	10.4137	11.6789	13.1147	14.571	15.5276	16.4132	17.5131
	83	8.72338	9.21321	9.66212	10.214	11.2257	12.5026	13.9653	15.4655	16.4605	17.3887	18.5515		83	8.16746	8.67623	9.14166	9.71251	10.7546	12.0606	13.5424	15.0454	16.0326	16.9464	18.0814
	84	9.07818	9.58334	10.046	10.6145	11.6559	12.9686	14.4703	16.0086	17.0278	17.978	19.1673		84	8.45347	8.97943	9.46054	10.0506	11.1276	12.4772	14.0082	15.5609	16.5806	17.5245	18.6967

## Sheet: Table_S8_S10_CAVI_cfPWV_Real
	Table S8. CAVI_cfPWV_Real_SCOR reference intervals: All													Table S9. CAVI_cfPWV_Real_SCOR reference intervals: Female													Table S10. CAVI_cfPWV_Real_SCOR reference intervals: Male
	Age [years]	1 th	2.5 th	5 th	10 th	25 th	50 th	75 th	90 th	95 th	97.5 th	99 th		Age [years]	1 th	2.5 th	5 th	10 th	25 th	50 th	75 th	90 th	95 th	97.5 th	99 th		Age [years]	1 th	2.5 th	5 th	10 th	25 th	50 th	75 th	90 th	95 th	97.5 th	99 th
	3	2.83089	3.1222	3.4009	3.75884	4.45883	5.42306	6.63823	8.00731	8.9841	9.94488	11.2159		3	1.65513	1.85588	2.04944	2.29979	2.79371	3.48017	4.35043	5.33291	6.03324	6.72066	7.627		5	2.50663	2.73237	2.94753	3.22302	3.76013	4.49898	5.4322	6.49013	7.25063	8.00403	9.00963
	4	2.50804	2.76543	3.01162	3.32771	3.94559	4.79622	5.86754	7.07375	7.93389	8.77961	9.89797		4	1.81473	2.03181	2.24079	2.51069	3.04198	3.77816	4.70843	5.75535	6.4998	7.22924	8.18926		6	2.50122	2.72907	2.94648	3.2252	3.76959	4.5204	5.47158	6.55324	7.33277	8.10653	9.14143
	5	2.38181	2.62442	2.85628	3.15375	3.73454	4.5328	5.53633	6.66416	7.46724	8.25601	9.2979		5	1.95838	2.1893	2.41128	2.69751	3.25966	4.03625	5.01432	6.11149	6.88975	7.65096	8.65094		7	2.53489	2.76645	2.98747	3.27089	3.82473	4.58905	5.55806	6.66084	7.4561	8.24584	9.30267
	6	2.34877	2.58566	2.81183	3.1017	3.66679	4.44183	5.41386	6.50369	7.27827	8.03798	9.04003		6	2.09192	2.33502	2.56835	2.86876	3.4574	4.26808	5.28572	6.42361	7.22874	8.01484	9.04562		8	2.5954	2.83182	3.05742	3.34662	3.91149	4.69054	5.67749	6.79982	7.60866	8.4115	9.48531
	7	2.36852	2.60477	2.83007	3.11851	3.67983	4.44789	5.40866	6.48302	7.245	7.99122	8.97389		7	2.2186	2.47267	2.71616	3.02917	3.6411	4.48131	5.53256	6.70428	7.53132	8.33737	9.3924		9	2.67574	2.91787	3.14875	3.44452	4.02162	4.81631	5.82133	6.96213	7.78306	8.59698	9.6843
	8	2.42198	2.66074	2.88819	3.17901	3.74397	4.5151	5.47707	6.54983	7.30902	8.05132	9.0272		8	2.34036	2.60447	2.85722	3.18162	3.81443	4.68069	5.76104	6.96139	7.80661	8.62894	9.70335		10	2.7715	3.01996	3.25666	3.55959	4.14978	4.9608	5.98397	7.14244	7.97438	8.79793	9.89625
	9	2.49885	2.74225	2.97384	3.2696	3.84313	4.62401	5.59544	6.67573	7.43859	8.18327	9.16062		9	2.45847	2.7319	2.99317	3.32803	3.97978	4.86936	5.97528	7.20026	8.06077	8.89656	9.98664		11	2.87967	3.13493	3.37785	3.68839	4.29231	5.12013	6.16149	7.33702	8.17915	9.01124	10.1188
	10	2.59296	2.84249	3.07964	3.38214	3.96768	4.76295	5.74958	6.84375	7.61473	8.36614	9.35067		10	2.5738	2.85595	3.12516	3.46969	4.13884	5.04955	6.17823	7.42464	8.29819	9.14522	10.2481		12	2.99801	3.26045	3.50988	3.82834	4.44647	5.29142	6.35096	7.54307	8.39479	9.23464	10.3501
	11	2.70026	2.95702	3.20077	3.51132	4.11137	4.92439	5.93032	7.0429	7.82519	8.58643	9.58221		11	2.68694	2.97731	3.25398	3.60755	4.29283	5.22286	6.37201	7.63731	8.5221	9.37863	10.492		13	3.12476	3.39464	3.65082	3.97743	4.6101	5.4724	6.55009	7.75842	8.61928	9.46635	10.5888
	12	2.8179	3.08271	3.33382	3.65338	4.2698	5.10304	6.1313	7.2656	8.06153	8.83487	9.84488		12	2.79832	3.0965	3.38022	3.7423	4.44263	5.39051	6.55827	7.84039	8.73497	9.59963	10.7218		14	3.25844	3.53595	3.79903	4.13398	4.7814	5.66121	6.75701	7.98129	8.85102	9.70495	10.8339
	13	2.9437	3.21718	3.47622	3.80553	4.4397	5.29498	6.34781	7.5063	8.31759	9.10471	10.1312		13	2.90826	3.21389	3.50431	3.87444	4.58893	5.55342	6.73826	8.03553	8.93876	9.81044	10.9399		15	3.39772	3.683	3.95309	4.29648	4.95883	5.85622	6.97012	8.21021	9.08865	9.94926	11.0844
	14	3.0759	3.35851	3.62593	3.96551	4.61845	5.49715	6.5762	7.7607	8.58865	9.39081	10.4354		14	3.01699	3.32975	3.62658	4.00437	4.73227	5.71234	6.91299	8.22405	9.13501	10.0129	11.1486		16	3.54136	3.83452	4.11168	4.4636	5.14096	6.05601	7.18801	8.44389	9.33101	10.1983	11.3396
	15	3.21302	3.50509	3.78119	4.13145	4.80391	5.70701	6.81351	8.02538	8.87094	9.68909	10.753		15	3.12466	3.44429	3.74726	4.1324	4.87306	5.86785	7.08328	8.40705	9.32501	10.2083	11.3495		17	3.68821	3.98928	4.27357	4.63405	5.32649	6.25925	7.40943	8.68119	9.5771	10.4512	11.599
	16	3.35371	3.65548	3.94049	4.3017	4.9942	5.92242	7.05725	8.29747	9.16134	9.99618	11.0804		16	3.23138	3.55766	3.86656	4.25875	5.01163	6.02043	7.2498	8.58541	9.50982	10.3981	11.5441		18	3.83713	4.14614	4.43757	4.80663	5.51419	6.46473	7.63321	8.92109	9.82601	10.7072	11.8619
	17	3.49679	3.8084	4.10245	4.4748	5.18768	6.14148	7.30523	8.57449	9.4572	10.3092	11.4145		17	3.33724	3.66997	3.9846	4.3836	5.14826	6.17047	7.41311	8.7599	9.69032	10.5832	11.7336		19	3.98701	4.30396	4.60252	4.98017	5.70289	6.67131	7.8583	9.16266	10.0769	10.9656	12.1279
	18	3.64113	3.96266	4.26582	4.64939	5.38284	6.3625	7.55554	8.85431	9.75621	10.6258	11.7526		18	3.44229	3.78128	4.10149	4.5071	5.28315	6.3183	7.57368	8.93115	9.8673	10.7646	11.919		20	4.13677	4.46163	4.76733	5.15357	5.89147	6.8779	8.0837	9.40504	10.3292	11.2259	12.3966
	19	3.78568	4.11714	4.42942	4.82423	5.57831	6.58393	7.80646	9.13502	10.0563	10.9438	12.0925		19	3.54654	3.89166	4.2173	4.62936	5.41648	6.46419	7.73193	9.09972	10.0414	10.9429	12.1013		21	4.28535	4.6181	4.93091	5.32573	6.07887	7.08348	8.30847	9.64746	10.582	11.4874	12.6676
	20	3.92946	4.2708	4.59217	4.99818	5.77283	6.80439	8.05644	9.4149	10.3558	11.2613	12.4321		20	3.65001	4.00112	4.33209	4.75044	5.5484	6.60838	7.88819	9.2661	10.2132	11.1188	12.2812		22	4.43173	4.77232	5.09223	5.49563	6.26406	7.28709	8.53177	9.88917	10.8348	11.7498	12.9407
	21	4.07154	4.42266	4.75304	5.17015	5.96522	7.02257	8.30406	9.69244	10.6529	11.5765	12.7698		21	3.75268	4.10969	4.44587	4.87042	5.67901	6.75107	8.04277	9.43072	10.3833	11.2931	12.4595		23	4.57492	4.92332	5.25029	5.66228	6.4461	7.48782	8.75277	10.1295	11.0871	12.0125	13.2154
	22	4.21105	4.57182	4.91108	5.33916	6.15441	7.23732	8.54805	9.96625	10.9464	11.8881	13.1039		22	3.85454	4.21734	4.55868	4.98933	5.80842	6.89242	8.19595	9.59394	10.552	11.4661	12.6368		24	4.71401	5.07015	5.40418	5.82476	6.62408	7.68484	8.97075	10.3679	11.3384	12.2752	13.4917
	23	4.34721	4.71745	5.06543	5.50429	6.33943	7.44757	8.78727	10.2351	11.2348	12.1947	13.433		23	3.95554	4.32408	4.67051	5.10719	5.9367	7.03258	8.34796	9.75611	10.7198	11.6384	12.8136		25	4.84812	5.21197	5.55304	5.98223	6.79719	7.87738	9.18503	10.6038	11.5881	12.5375	13.7692
	24	4.47927	4.85877	5.2153	5.66472	6.51938	7.65237	9.0207	10.498	11.5172	12.4952	13.7562		24	4.05565	4.42987	4.78135	5.22403	6.06391	7.17168	8.49901	9.91754	10.8871	11.8103	12.9905		26	4.97648	5.34799	5.69607	6.13389	6.96467	8.06474	9.39499	10.8366	11.8359	12.7991	14.0478
	25	4.60659	4.9951	5.35996	5.81971	6.69349	7.85089	9.24745	10.7539	11.7924	12.7886	14.0722		25	4.15481	4.53467	4.89118	5.33984	6.19009	7.30983	8.64928	10.0785	11.0541	11.9824	13.1679		27	5.09839	5.4775	5.83259	6.27907	7.12585	8.24631	9.60011	11.0661	12.0815	13.0598	14.3274
	26	4.72857	5.12585	5.49881	5.96861	6.86107	8.04239	9.46677	11.002	12.0599	13.0741	14.3804		26	4.25297	4.63846	4.99998	5.45462	6.31528	7.44712	8.79896	10.2393	11.2213	12.155	13.3464		28	5.21324	5.5999	5.96199	6.41718	7.28017	8.42155	9.79991	11.2916	12.3245	13.3193	14.6078
	27	4.84472	5.25048	5.63131	6.11088	7.02153	8.22628	9.678	11.2418	12.3188	13.351	14.68		27	4.35006	4.74117	5.10771	5.56835	6.43951	7.58363	8.9482	10.4001	11.389	12.3284	13.5262		29	5.32053	5.7147	6.08378	6.5477	7.42713	8.59001	9.994	11.5131	12.5647	13.5774	14.8889
	28	4.95463	5.36858	5.75701	6.24606	7.17441	8.40204	9.88064	11.4726	12.5686	13.6188	14.9705		28	4.44603	4.84275	5.21434	5.68102	6.5628	7.71944	9.09714	10.5611	11.5573	12.503	13.7079		30	5.41988	5.82149	6.19755	6.67025	7.56636	8.75134	10.1821	11.7302	12.8019	13.834	15.1706
	29	5.05796	5.4798	5.87557	6.37379	7.31933	8.56931	10.0743	11.6942	12.8091	13.8771	15.2516		29	4.54078	4.94316	5.31981	5.7926	6.68515	7.85462	9.2459	10.7226	11.7265	12.679	13.8917		31	5.51099	5.91999	6.30302	6.78455	7.69757	8.90526	10.3639	11.9427	13.036	14.089	15.453
	30	5.15446	5.58388	5.98673	6.4938	7.45602	8.7278	10.2587	11.9061	13.0398	14.1257	15.523		30	4.63426	5.04232	5.42409	5.90305	6.80658	7.98921	9.39462	10.8847	11.8969	12.8567	14.078		32	5.5937	6.01003	6.40001	6.89041	7.82058	9.05159	10.5393	12.1505	13.2667	14.3423	15.736
	31	5.24399	5.68067	6.09032	6.60594	7.58432	8.87736	10.4337	12.1084	13.2608	14.3645	15.7847		31	4.72639	5.14017	5.52712	6.01235	6.92707	8.12327	9.5434	11.0477	12.0688	13.0365	14.2672		33	5.66795	6.09154	6.48846	6.98775	7.9353	9.19025	10.7081	12.3535	13.4942	14.5939	16.0197
	32	5.32645	5.77009	6.18628	6.71013	7.70416	9.01793	10.5993	12.301	13.472	14.5936	16.0367		32	4.81707	5.23664	5.62884	6.12045	7.04663	8.25684	9.69235	11.2116	12.2423	13.2185	14.4596		34	5.7338	6.16457	6.56839	7.0766	8.04175	9.32124	10.8705	12.5518	13.7184	14.8439	16.3041
	33	5.40185	5.85214	6.2746	6.80639	7.81557	9.14958	10.7556	12.484	13.6735	14.813	16.2793		33	4.90624	5.33166	5.7292	6.22731	7.16525	8.38995	9.84156	11.3767	12.4176	13.4031	14.6554		35	5.79139	6.22926	6.63995	7.1571	8.14004	9.44465	11.0264	12.7453	13.9394	15.0922	16.5893
	34	5.47027	5.92692	6.35539	6.89482	7.91869	9.27244	10.9027	12.6577	13.8657	15.0231	16.5128		34	4.99381	5.42517	5.82813	6.33289	7.28292	8.52265	9.99113	11.5432	12.595	13.5905	14.8551		36	5.84098	6.28585	6.70338	7.22947	8.23038	9.56066	11.1761	12.9343	14.1572	15.3391	16.8754
	35	5.53186	5.99458	6.42882	6.97561	8.01371	9.38676	11.0409	12.8223	14.0489	15.2243	16.7375		35	5.07969	5.51708	5.92558	6.43714	7.39961	8.65496	10.1411	11.7111	12.7746	13.781	15.0589		37	5.88292	6.33469	6.759	7.29402	8.31306	9.66952	11.3196	13.1189	14.3722	15.5846	17.1626
	36	5.58684	6.05535	6.49513	7.04901	8.10092	9.49287	11.1706	12.9783	14.2235	15.4171	16.9541		36	5.1638	5.60733	6.02148	6.54001	7.5153	8.78689	10.2917	11.8806	12.9567	13.9747	15.2671		38	5.91761	6.37618	6.80721	7.35115	8.38844	9.77157	11.4574	13.2993	14.5843	15.8291	17.4511
	37	5.63548	6.10954	6.55464	7.11536	8.1807	9.59118	11.2923	13.1262	14.3901	15.6021	17.1632		37	5.24605	5.69583	6.11576	6.64144	7.62999	8.91849	10.4428	12.0519	13.1414	14.1719	15.4801		39	5.94555	6.41082	6.8485	7.40133	8.45697	9.86721	11.5897	13.4758	14.7941	16.0726	17.741
	38	5.67813	6.15749	6.60771	7.17505	8.25347	9.68218	11.4065	13.2667	14.5494	15.7799	17.3656		38	5.32637	5.78252	6.20835	6.74139	7.74363	9.04975	10.5946	12.2252	13.329	14.3729	15.698		40	5.96731	6.43915	6.88342	7.44509	8.51917	9.95692	11.7171	13.6489	15.0016	16.3155	18.0326
	39	5.71516	6.19961	6.65476	7.22852	8.31973	9.76641	11.5138	13.4004	14.7022	15.9514	17.5622		39	5.40466	5.86731	6.2992	6.8398	7.85621	9.1807	10.7472	12.4004	13.5195	14.5779	15.9213		41	5.98349	6.46178	6.91256	7.48304	8.5756	10.0412	11.8399	13.8189	15.2075	16.5582	18.3263
	40	5.747	6.23635	6.69627	7.27628	8.38002	9.84449	11.6149	13.5282	14.8491	16.1175	17.7538		40	5.48084	5.95014	6.38824	6.93662	7.96769	9.31135	10.9006	12.5779	13.7133	14.7872	16.1502		42	5.99474	6.47937	6.93659	7.51581	8.62691	10.1207	11.9587	13.9862	15.4119	16.801	18.6223
	41	5.77411	6.26819	6.73275	7.31887	8.43493	9.91708	11.7106	13.6507	14.9912	16.2791	17.9415		41	5.55484	6.03092	6.47539	7.03179	8.07805	9.4417	11.0548	12.7576	13.9104	15.0009	16.385		43	6.00175	6.49261	6.95619	7.54411	8.67378	10.1961	12.0741	14.1515	15.6155	17.0443	18.921
	42	5.79699	6.29565	6.76475	7.35685	8.48512	9.98489	11.8017	13.769	15.1294	16.4372	18.1264		42	5.62656	6.10959	6.5606	7.12526	8.18726	9.57178	11.2101	12.9398	14.1112	15.2193	16.6261		44	6.00524	6.50222	6.97209	7.56867	8.71691	10.268	12.1867	14.3153	15.8188	17.2886	19.2228
	43	5.81616	6.3193	6.79284	7.39086	8.53125	10.0487	11.8889	13.8839	15.2647	16.593	18.3097		43	5.69593	6.18606	6.64379	7.21696	8.29527	9.70157	11.3663	13.1246	14.3156	15.4426	16.8736		45	6.00595	6.50896	6.98506	7.59024	8.75709	10.3372	12.2973	14.4782	16.0222	17.5344	19.5281
	44	5.83215	6.33969	6.81763	7.42152	8.57402	10.1092	11.9733	13.9966	15.3983	16.7475	18.4926		44	5.76287	6.26027	6.72489	7.30685	8.40207	9.83109	11.5236	13.3121	14.5241	15.6711	17.1281		46	6.00462	6.5136	6.99587	7.60962	8.7951	10.4045	12.4066	14.6409	16.2265	17.7823	19.8374
	45	5.84552	6.35743	6.83973	7.4495	8.61418	10.1674	12.0558	14.1079	15.5311	16.902	18.6765		45	5.82731	6.33215	6.80386	7.39487	8.50761	9.96035	11.682	13.5025	14.7366	15.9051	17.3897		47	6.00203	6.5169	7.00532	7.62762	8.83177	10.4706	12.5154	14.8041	16.4324	18.0328	20.1512
	46	5.85685	6.37311	6.8598	7.47547	8.65247	10.224	12.1372	14.2192	15.6645	17.0578	18.8628		46	5.88918	6.40162	6.88061	7.48095	8.61185	10.0893	11.8416	13.6958	14.9535	16.1447	17.6589		48	5.99895	6.51968	7.01422	7.64507	8.86796	10.5365	12.6245	14.9686	16.6404	18.2868	20.4701
	47	5.86671	6.38736	6.87848	7.50014	8.68969	10.28	12.2187	14.3314	15.7997	17.2163	19.0529		47	5.94839	6.46863	6.95509	7.56505	8.71477	10.218	12.0024	13.8922	15.1748	16.3902	17.9359		49	5.99614	6.52274	7.0234	7.66281	8.90454	10.6031	12.7348	15.1353	16.8515	18.5447	20.7947
	48	5.8757	6.40081	6.89644	7.52422	8.72662	10.3362	12.3013	14.4459	15.938	17.3788	19.2484		48	6.0049	6.53309	7.02724	7.64712	8.81633	10.3465	12.1645	14.0918	15.4009	16.642	18.2211		50	5.9944	6.52688	7.0337	7.68173	8.94242	10.6713	12.8473	15.305	17.0664	18.8075	21.1257
	49	5.8844	6.41409	6.91436	7.54843	8.76409	10.3937	12.3861	14.5638	16.0808	17.5468	19.4508		49	6.05862	6.59496	7.09699	7.72709	8.91648	10.4746	12.328	14.2948	15.6318	16.9002	18.5149		51	5.99451	6.53292	7.04596	7.70269	8.98254	10.742	12.9629	15.4787	17.2861	19.0759	21.4637
	50	5.89343	6.42784	6.93291	7.57351	8.80293	10.4533	12.4742	14.6865	16.2294	17.7219	19.662		50	6.1095	6.65417	7.16428	7.80491	9.01519	10.6025	12.4929	14.5014	15.8679	17.1651	18.8176		52	5.99725	6.54171	7.06106	7.7266	9.02585	10.8163	13.0826	15.6573	17.5115	19.3509	21.8095
	51	5.90338	6.44272	6.9528	7.6002	8.84399	10.516	12.5668	14.8153	16.3854	17.9056	19.8838		51	6.15748	6.71066	7.22907	7.88053	9.11243	10.7301	12.6593	14.7115	16.1092	17.437	19.1297		53	6.00344	6.55408	7.07987	7.75439	9.07335	10.8953	13.2076	15.842	17.7436	19.6333	22.1639
	52	5.91486	6.45938	6.97473	7.62928	8.88815	10.5829	12.6651	14.9516	16.5504	18.0998	20.1179		52	6.20252	6.76438	7.2913	7.9539	9.20815	10.8574	12.8271	14.9254	16.3561	17.7162	19.4515		54	6.0139	6.5709	7.1033	7.78701	9.12608	10.9799	13.3389	16.0339	17.9835	19.9242	22.5278
	53	5.9285	6.47851	6.99941	7.66151	8.93631	10.6551	12.7703	15.097	16.726	18.3062	20.3665		53	6.24454	6.81528	7.3509	8.02496	9.30231	10.9844	12.9965	15.1433	16.6087	18.003	19.7835		55	6.02945	6.59307	7.13229	7.82546	9.1851	11.0715	13.4779	16.2342	18.2324	20.2246	22.9022
	54	5.94491	6.50076	7.02759	7.69771	8.98938	10.7336	12.8837	15.2529	16.9139	18.5267	20.6316		54	6.28352	6.8633	7.40784	8.09368	9.39489	11.1111	13.1675	15.3652	16.8672	18.2976	20.126		56	6.05099	6.62151	7.16782	7.87076	9.25154	11.1712	13.6257	16.4441	18.4914	20.5358	23.2879
	55	5.96475	6.52685	7.06	7.73868	9.04834	10.8196	13.0068	15.4211	17.1159	18.7633	20.9156		55	6.31941	6.90839	7.46206	8.16	9.48583	11.2375	13.3402	15.5913	17.1319	18.6005	20.4795		57	6.0794	6.65718	7.2109	7.92399	9.32659	11.2802	13.7838	16.6651	18.762	20.859	23.6863
	56	5.98865	6.55749	7.09743	7.78528	9.11417	10.9143	13.141	15.6032	17.3341	19.0182	21.2209		56	6.35216	6.95053	7.51353	8.22388	9.57511	11.3636	13.5146	15.8217	17.403	18.9119	20.8445		58	6.11566	6.70112	7.26262	7.98631	9.41151	11.4001	13.9536	16.8986	19.0456	21.1955	24.0983
	57	6.01731	6.59342	7.14068	7.8384	9.18791	11.0189	13.2878	15.8012	17.5706	19.2938	21.5502		57	6.38175	6.98966	7.56218	8.28526	9.66268	11.4893	13.6907	16.0567	17.6807	19.2321	21.2214		59	6.16079	6.75441	7.32413	8.05894	9.50765	11.5322	14.1366	17.1462	19.3437	21.5467	24.5252
	58	6.0514	6.63541	7.19058	7.89895	9.27068	11.1348	13.449	16.017	17.8274	19.5926	21.9062		58	6.40814	7.02574	7.60799	8.34412	9.74851	11.6147	13.8687	16.2963	17.9654	19.5616	21.6108		60	6.21589	6.81824	7.39668	8.14321	9.61646	11.6782	14.3347	17.4096	19.6579	21.9143	24.9684
	59	6.09168	6.68427	7.24803	7.96793	9.36362	11.2634	13.6261	16.2528	18.1072	19.9171	22.2921		59	6.43132	7.05876	7.65093	8.4004	9.83256	11.7397	14.0485	16.5407	18.2571	19.9006	22.0132		61	6.28218	6.89389	7.48163	8.24056	9.73953	11.8397	14.5495	17.6906	19.9901	22.3	25.4294
	60	6.13892	6.74085	7.31395	8.04635	9.46799	11.4063	13.8212	16.5109	18.4126	20.2705	22.7113		60	6.45125	7.08867	7.69094	8.45408	9.9148	11.8644	14.2302	16.7901	18.5562	20.2496	22.4291		62	6.36099	6.98278	7.58046	8.35257	9.87859	12.0187	14.7831	17.9913	20.3422	22.7054	25.9096
	61	6.19392	6.80607	7.38935	8.13535	9.58512	11.565	14.0363	16.7939	18.7463	20.656	23.1674		61	6.46793	7.11546	7.728	8.5051	9.99518	11.9886	14.4139	17.0445	18.863	20.6088	22.859		63	6.4538	7.08649	7.69484	8.481	10.0356	12.2173	15.0378	18.3139	20.7163	23.1326	26.4109
	62	6.25758	6.88091	7.4753	8.23612	9.71646	11.7414	14.2737	17.1045	19.1117	21.077	23.6646		62	6.48133	7.13909	7.76209	8.55345	10.0737	12.1125	14.5997	17.3043	19.1777	20.9788	23.3037		64	6.56228	7.20679	7.82663	8.6278	10.2126	12.4377	15.3158	18.6608	21.1148	23.5838	26.9349
	63	6.33085	6.96642	7.57296	8.34995	9.86359	11.9375	14.5358	17.4457	19.5121	21.5375	24.2073		63	6.49146	7.15956	7.79318	8.59908	10.1502	12.236	14.7874	17.5696	19.5006	21.3599	23.7636		65	6.68833	7.34569	7.97793	8.79519	10.412	12.6825	15.6199	19.0345	21.54	24.0613	27.4837
	64	6.41475	7.06377	7.68361	8.47829	10.0282	12.1554	14.8254	17.8211	19.9515	22.042	24.8005		64	6.49832	7.17685	7.82123	8.64196	10.2249	12.359	14.9773	17.8405	19.832	21.7526	24.2394		66	6.83412	7.50547	8.15112	8.98568	10.6365	12.9546	15.953	19.4381	21.9949	24.5676	28.0595
	65	6.51044	7.17422	7.80866	8.6227	10.2123	12.3976	15.1454	18.2343	20.4342	22.5951	25.45		65	6.5019	7.19095	7.84625	8.68208	10.2975	12.4816	15.1694	18.1172	20.1722	22.1573	24.7319		67	7.00217	7.68877	8.34896	9.20212	10.8893	13.2572	16.3185	19.8747	22.4825	25.1056	28.6644
	66	6.61917	7.29919	7.94965	8.78492	10.4179	12.6666	15.4993	18.6895	20.9649	23.2025	26.1619		66	6.50221	7.20185	7.8682	8.71939	10.3681	12.6038	15.3637	18.3999	20.5215	22.5744	25.2416		68	7.19539	7.89864	8.5746	9.44783	11.1737	13.5939	16.7201	20.3479	23.0061	25.6782	29.3012
	67	6.74233	7.44024	8.10832	8.9669	10.6475	12.9655	15.8909	19.1916	21.5492	23.8701	26.9433		67	6.49926	7.20956	7.88708	8.75389	10.4366	12.7255	15.5602	18.6888	20.8803	23.0046	25.7694		69	7.41719	8.13865	8.83175	9.72664	11.4938	13.9691	17.1619	20.8617	23.5695	26.2889	29.9725
	68	6.88151	7.59913	8.28662	9.17083	10.9037	13.2976	16.3244	19.7458	22.1932	24.6051	27.8022		68	6.49308	7.21407	7.90288	8.78554	10.5031	12.8467	15.7591	18.984	21.2488	23.4482	26.3161		70	7.67163	8.41299	9.12473	10.043	11.8543	14.3874	17.6488	21.4207	24.1768	26.9414	30.6813
	69	7.03846	7.77785	8.48673	9.39917	11.1894	13.6667	16.8046	20.3581	22.9037	25.415	28.7478		69	6.48368	7.21539	7.91559	8.81433	10.5675	12.9674	15.9604	19.2859	21.6275	23.9057	26.8824		71	7.96348	8.72663	9.45864	10.4022	12.2607	14.8545	18.1862	22.0298	24.8327	27.6399	31.4309
	70	7.21518	7.97864	8.71114	9.65472	11.5082	14.0772	17.3372	21.0356	23.6888	26.3091	29.7904		70	6.47109	7.21354	7.92521	8.84024	10.6297	13.0876	16.1641	19.5946	22.0167	24.3779	27.4691		72	8.29849	9.08548	9.83954	10.8104	12.7193	15.3768	18.7803	22.6949	25.5424	28.3889	32.225
	71	7.41397	8.20407	8.96269	9.94067	11.864	14.534	17.9283	21.786	24.5575	27.2975	30.9418		71	6.45534	7.20852	7.93174	8.86326	10.6897	13.2072	16.3703	19.9102	22.4167	24.8651	28.0772		73	8.68358	9.49666	10.2747	11.275	13.2377	15.9618	19.4384	23.4224	26.3118	29.1934	33.0675
	72	7.63744	8.45706	9.24462	10.2607	12.2612	15.0428	18.5851	22.6184	25.5201	28.3919	32.2157		72	6.43646	7.20035	7.93518	8.88339	10.7475	13.3263	16.579	20.2331	22.828	25.3681	28.7077		74	9.12715	9.96875	10.7728	11.8049	13.8248	16.6183	20.1687	24.2198	27.1474	30.0593	33.9629
	73	7.8886	8.74101	9.56068	10.619	12.705	15.61	19.3161	23.5433	26.5888	29.606	33.6279		73	6.41449	7.18906	7.93555	8.9006	10.8031	13.4448	16.7903	20.5635	23.2509	25.8873	29.3614		75	9.63948	10.5122	11.3445	12.4107	14.4913	17.3567	20.981	25.0955	28.0567	30.993	34.9158
	74	8.17093	9.05982	9.91519	11.0204	13.2014	16.2433	20.1308	24.5728	27.7774	30.9556	35.1967		74	6.38948	7.17468	7.93284	8.9149	10.8565	13.5628	17.0043	20.9015	23.6859	26.4236	30.0394		76	10.2333	11.1399	12.0027	13.1055	15.2501	18.1894	21.8865	26.0593	29.0483	32.0014	35.9317
	75	8.48847	9.41804	10.3132	11.4706	13.7572	16.9514	21.0404	25.7208	29.1021	32.459	36.9432		75	6.36147	7.15722	7.92708	8.92628	10.9076	13.6801	17.221	21.2474	24.1334	26.9775	30.7429		77	10.9243	11.8678	12.7633	13.9051	16.1168	19.1312	22.8986	27.1225	30.1318	33.0929	37.0165
	76	8.84595	9.82096	10.7605	11.9763	14.3807	17.7446	22.0581	27.004	30.5819	34.1376	38.8924		76	6.33052	7.13674	7.91829	8.93475	10.9564	13.7968	17.4405	21.6015	24.5938	27.5498	31.4728		78	11.7325	12.7157	13.6463	14.8293	17.1105	20.1999	24.033	28.2982	31.3184	34.2765	38.1768
	77	9.24891	10.2748	11.2641	12.5451	15.0813	18.6349	23.1993	28.4415	32.239	36.0166	41.0734		77	6.29668	7.11325	7.90648	8.9403	11.0028	13.9129	17.6628	21.964	25.0677	28.1412	32.2306		79	12.6829	13.7086	14.6764	15.9025	18.2545	21.417	25.3084	29.6017	32.6209	35.5625	39.4199
	78	9.70388	10.7869	11.832	13.1863	15.8703	19.6365	24.4819	30.0562	34.0996	38.1256	43.5207		78	6.26001	7.08681	7.89168	8.94294	11.047	14.0283	17.8879	22.3352	25.5555	28.7525	33.0173		80	13.8079	14.8787	15.8852	17.1554	19.578	22.8088	26.7472	31.0509	34.0539	36.963	40.7541
	79	10.2186	11.366	12.474	13.9106	16.761	20.7662	25.9276	31.8751	36.1947	40.5001	46.2752		79	6.22057	7.05746	7.87392	8.94268	11.0888	14.1431	18.1161	22.7153	26.0577	29.3845	33.8343		81	15.1494	16.2669	17.3129	18.6273	21.1174	24.4076	28.3764	32.6668	35.6347	38.4912	42.1884
	80	10.8023	12.0224	13.2013	14.731	17.7691	22.0441	27.5619	33.9303	38.5615	43.1817	49.3855		80	6.17842	7.02524	7.85323	8.93953	11.1282	14.2572	18.3472	23.1047	26.5748	30.038	34.683		82	16.7626	17.9271	19.0119	20.3682	22.9186	26.2533	30.2286	34.4745	37.3833	40.1629	43.7333
	81	11.466	12.7685	14.0279	15.663	18.9137	23.4943	29.4156	36.2604	41.2443	46.221	52.9099		81	6.13365	6.99021	7.82963	8.9335	11.1652	14.3705	18.5814	23.5036	27.1074	30.714	35.5649
	82	12.2231	13.6193	14.9701	16.7251	20.2176	25.1455	31.5254	38.9117	44.2964	49.6782	56.9185		82	6.08632	6.95242	7.80317	8.9246	11.1998	14.4831	18.8187	23.9123	27.656	31.4133	36.4815
	83	13.0895	14.5928	16.048	17.94	21.7084	27.0327	33.9361	41.9404	47.7826	53.6268	61.4966		83	6.0365	6.91192	7.77389	8.91286	11.232	14.595	19.0592	24.3311	28.2214	32.1369	37.4345
	84	14.085	15.711	17.2861	19.335	23.4199	29.1987	36.7022	45.415	51.7817	58.1561	66.7476		84	5.98427	6.86879	7.74183	8.8983	11.2617	14.7061	19.303	24.7604	28.8039	32.8858	38.4255

## Sheet: Table_S11_S13_CAVIo_cfPWV_Real
	Table S11. CAVIo_cfPWV_Real_SCOR reference intervals: All													Table S12. CAVIo_cfPWV_Real_SCOR reference intervals: Female													Table S13. CAVIo_cfPWV_Real_SCOR reference intervals: Male
	Age [years]	1 th	2.5 th	5 th	10 th	25 th	50 th	75 th	90 th	95 th	97.5 th	99 th		Age [years]	1 th	2.5 th	5 th	10 th	25 th	50 th	75 th	90 th	95 th	97.5 th	99 th		Age [years]	1 th	2.5 th	5 th	10 th	25 th	50 th	75 th	90 th	95 th	97.5 th	99 th
	3	4.01432	4.37728	4.72104	5.15808	6.00011	7.13725	8.5403	10.0891	11.1771	12.2355	13.6198		3	3.46829	3.87894	4.27724	4.79602	5.83191	7.29975	9.2078	11.4244	13.0439	14.6648	16.8482		5	3.67941	3.99897	4.3016	4.68643	5.42852	6.4329	7.67683	9.05711	10.0316	10.9835	12.2347
	4	3.67099	4.01128	4.33434	4.74603	5.54214	6.62269	7.96344	9.45194	10.5023	11.5275	12.8731		4	3.30755	3.67057	4.01972	4.47057	5.35916	6.5959	8.17166	9.96564	11.2557	12.5317	14.2294		6	3.70873	4.03839	4.35127	4.75002	5.52162	6.57095	7.87766	9.33573	10.3697	11.3832	12.7201
	5	3.54882	3.88114	4.19692	4.59976	5.37992	6.44103	7.76074	9.22936	10.2676	11.2824	12.6164		5	3.27665	3.61794	3.9444	4.36358	5.18283	6.30991	7.72756	9.32081	10.4549	11.5683	13.038		7	3.78805	4.12833	4.45162	4.86409	5.66348	6.75305	8.11331	9.6351	10.7166	11.7782	13.181
	6	3.53503	3.86688	4.1823	4.58477	5.3645	6.42557	7.746	9.21628	10.2562	11.273	12.61		6	3.31313	3.64534	3.96193	4.36684	5.15357	6.22727	7.56581	9.05679	10.1107	11.14	12.4915		8	3.90214	4.25352	4.58743	5.01355	5.83971	6.96634	8.37369	9.94911	11.0692	12.1692	13.6232
	7	3.58386	3.91964	4.23872	4.6458	5.43422	6.50667	7.84065	9.32534	10.3751	11.4011	12.75		7	3.39	3.72038	4.03434	4.43476	5.20947	6.26063	7.56266	9.00369	10.0171	11.0033	12.2931		9	4.04203	4.40486	4.74955	5.18928	6.04143	7.20271	8.65226	10.2736	11.4257	12.5565	14.0505
	8	3.67301	4.01551	4.34084	4.75568	5.55858	6.64966	8.00533	9.51248	10.5772	11.6171	12.9834		8	3.49352	3.82663	4.14253	4.54456	5.31993	6.36742	7.65869	9.08097	10.0775	11.0445	12.3056		10	4.20187	4.57638	4.93193	5.38519	6.26263	7.45658	8.94436	10.6056	11.7843	12.9401	14.4654
	9	3.79009	4.14121	4.47451	4.89925	5.72051	6.83503	8.21775	9.75264	10.8356	11.8925	13.2796		9	3.61576	3.95469	4.2756	4.68335	5.46783	6.52411	7.82144	9.24517	10.2398	11.203	12.4564		11	4.37748	4.76381	5.13022	5.59688	6.4989	7.72377	9.24648	10.9426	12.1438	13.3198	14.8695
	10	3.92752	4.28857	4.63105	5.06715	5.90943	7.05068	8.46407	10.0302	11.1336	12.2094	13.6197		10	3.7517	4.09865	4.42675	4.8431	5.64261	6.71635	8.03135	9.47037	10.4735	11.4433	12.7031		12	4.56566	4.96382	5.34103	5.82089	6.74678	8.00097	9.55577	11.2827	12.5028	13.6954	15.264
	11	4.08019	4.45211	4.80461	5.25311	6.11825	7.28847	8.73496	10.3347	11.46	12.5559	13.9909		11	3.8979	4.25448	4.59136	5.01842	5.83726	6.93469	8.27567	9.7398	10.7586	11.7423	13.0185		13	4.76373	5.17367	5.56156	6.05436	7.00339	8.28542	9.86986	11.6241	12.8605	14.0666	15.6498
	12	4.24444	4.62788	4.991	5.4526	6.34187	7.54257	9.02376	10.6585	11.8067	12.9235	14.384		12	4.05183	4.41925	4.76608	5.2054	6.04673	7.17244	8.54547	10.0419	11.0817	12.0846	13.3843		14	4.96937	5.39096	5.78935	6.29481	7.26621	8.57472	10.1866	11.9655	13.2158	14.4331	16.0276
	13	4.41743	4.81283	5.18696	5.66215	6.57637	7.80853	9.32541	10.9961	12.1676	13.3057	14.7922		13	4.21153	4.59066	4.94833	5.40106	6.26722	7.42459	8.83414	10.3681	11.4327	12.4587	13.7872		15	5.18044	5.61349	6.02217	6.53996	7.53299	8.86672	10.5043	12.3053	13.5678	14.7945	16.398
	14	4.59685	5.0045	5.38989	5.87896	6.81863	8.08278	9.63588	11.3429	12.538	13.6976	15.2102		14	4.37539	4.76689	5.13602	5.603	6.4957	7.6872	9.1365	10.7118	11.804	12.8559	14.2169		16	5.39494	5.83923	6.25795	6.78773	7.80164	9.15945	10.8211	12.6425	13.9158	15.1507	16.7612
	15	4.78072	5.20077	5.59756	6.10065	7.066	8.36237	9.95186	11.6954	12.914	14.0951	15.6338		15	4.54205	4.94636	5.3274	5.80923	6.72966	7.95701	9.44836	11.0676	12.1895	13.2693	14.6655		17	5.61095	6.06621	6.49472	7.03615	8.07021	9.4511	11.1356	12.9759	14.2592	15.5012	17.1178
	16	4.96731	5.39981	5.80803	6.32516	7.31621	8.64477	10.2705	12.0504	13.2925	14.4948	16.0595		16	4.7103	5.12771	5.52095	6.018	6.96694	8.23127	9.76618	11.4313	12.5841	13.693	15.1262		18	5.82663	6.29258	6.7306	7.28333	8.3369	9.73999	11.4463	13.3046	14.5972	15.8458	17.4679
	17	5.15506	5.59996	6.01955	6.55066	7.56725	8.92776	10.5895	12.4053	13.6705	14.894	16.4842		17	4.87908	5.30975	5.71533	6.2278	7.20567	8.50761	10.0869	11.7988	12.9833	14.1222	15.5935		19	6.0402	6.51656	6.96382	7.52751	8.59998	10.0246	11.7519	13.6277	14.9293	16.1844	17.812
	18	5.34254	5.79972	6.23056	6.77549	7.81733	9.20937	10.9066	12.7578	14.0459	15.2901	16.9056		18	5.04744	5.49139	5.90934	6.43728	7.44418	8.7839	10.4079	12.167	13.3835	14.5527	16.0624		20	6.24997	6.73643	7.19267	7.76701	8.85787	10.3034	12.0514	13.9443	15.255	16.5168	18.1502
	19	5.52844	5.99771	6.43962	6.99815	8.06481	9.48786	11.22	13.106	14.4166	15.6812	17.3216		19	5.2145	5.67163	6.10188	6.64519	7.68096	9.05828	10.7268	12.5329	13.7812	14.9806	16.5287		21	6.45432	6.95059	7.41556	8.00027	9.10907	10.5751	12.3436	14.2539	15.5739	16.8429	18.483
	20	5.71154	6.19265	6.64542	7.21727	8.30824	9.76167	11.5279	13.4481	14.7807	16.0655	17.7302		20	5.37945	5.84959	6.29197	6.85044	7.91467	9.32906	11.0414	12.8938	14.1736	15.4028	16.9888		22	6.65173	7.15754	7.631	8.22585	9.35223	10.8386	12.6276	14.5558	15.8857	17.1625	18.8105
	21	5.89074	6.3834	6.84676	7.43161	8.54631	10.0294	11.829	13.7826	15.1369	16.4413	18.1301		21	5.54157	6.02446	6.47871	7.05202	8.14411	9.59475	11.3499	13.2477	14.5581	15.8164	17.4393		23	6.84081	7.35589	7.83765	8.44241	9.58614	11.0928	12.9026	14.8494	16.1901	17.4757	19.133
	22	6.06502	6.56891	7.04256	7.64004	8.77783	10.2898	12.122	14.1083	15.4837	16.8075	18.52		22	5.70021	6.19549	6.66129	7.24903	8.36819	9.85401	11.6508	13.5923	14.9325	16.2188	17.8774		24	7.0203	7.54441	8.03429	8.64879	9.8097	11.3367	13.168	15.1345	16.4869	17.7825	19.4509
	23	6.23347	6.74824	7.23186	7.84159	9.00178	10.5418	12.4058	14.424	15.8202	17.163	18.8988		23	5.85476	6.36204	6.83901	7.44068	8.58596	10.1057	11.9424	13.9261	15.2948	16.608	18.3008		25	7.18908	7.72202	8.21985	8.84396	10.022	11.5696	13.4231	15.4106	16.776	18.083	19.7646
	24	6.39529	6.92055	7.4138	8.03538	9.21726	10.7846	12.6795	14.7289	16.1454	17.507	19.2658		24	6.00471	6.52353	7.01122	7.62628	8.79659	10.3488	12.2237	14.2475	15.6433	16.9821	18.7074		26	7.34623	7.88778	8.39343	9.02706	10.2222	11.7908	13.6675	15.6776	17.0574	18.3773	20.0743
	25	6.54977	7.08514	7.58766	8.22067	9.42352	11.0172	12.9422	15.0222	16.4587	17.8387	19.6203		25	6.1496	6.67944	7.17738	7.8052	8.99938	10.5824	12.4936	14.5554	15.9767	17.3397	19.0954		27	7.49095	8.04094	8.55431	9.1974	10.4098	11.9999	13.9008	15.9354	17.331	18.6655	20.3805
	26	6.69634	7.24139	7.75284	8.39684	9.61993	11.2392	13.1935	15.3033	16.7595	18.1578	19.962		26	6.28903	6.82936	7.33703	7.97697	9.19373	10.8059	12.7512	14.8486	16.2939	17.6794	19.4636		28	7.62266	8.18094	8.70194	9.35446	10.5843	12.1965	14.123	16.1839	17.5971	18.948	20.6836
	27	6.8345	7.38884	7.90884	8.56341	9.806	11.4501	13.4329	15.572	17.0476	18.4639	20.2907		27	6.42269	6.97294	7.4898	8.14116	9.37918	11.0187	12.9959	15.1266	16.5941	18.0006	19.8111		29	7.74095	8.30738	8.83595	9.49789	10.7453	12.3804	14.3338	16.4233	17.8558	19.225	20.9839
	28	6.9639	7.52711	8.0553	8.72002	9.9814	11.6495	13.6601	15.828	17.3228	18.757	20.6062		28	6.55032	7.1099	7.63538	8.29746	9.55538	11.2204	13.2272	15.3887	16.8768	18.3025	20.1372		30	7.84561	8.42006	8.95614	9.62752	10.8928	12.5516	14.5335	16.6536	18.1073	19.4969	21.282
	29	7.08428	7.65595	8.19197	8.86642	10.1459	11.8373	13.8751	16.0713	17.5851	19.0372	20.9089		29	6.67173	7.24003	7.77358	8.44565	9.72208	11.4108	13.4449	15.6347	17.1416	18.5848	20.4415		31	7.93659	8.51894	9.06249	9.74334	11.0268	12.7101	14.722	16.8751	18.3519	19.7639	21.5784
	30	7.19548	7.77521	8.31873	9.00251	10.2994	12.0134	14.0777	16.3019	17.8346	19.3045	21.1989		30	6.78679	7.36321	7.90426	8.5856	9.87916	11.5896	13.6489	15.8645	17.3885	18.8476	20.7242		32	8.01402	8.60417	9.15514	9.84551	11.1475	12.856	14.8996	17.0881	18.5901	20.0267	21.8736
	31	7.29746	7.88487	8.43554	9.12826	10.442	12.1779	14.2683	16.5201	18.0716	19.5594	21.4767		31	6.89543	7.47939	8.02737	8.71727	10.0266	11.7571	13.8392	16.0782	17.6176	19.0911	20.9854		33	8.0782	8.67603	9.23441	9.93433	11.2552	12.9899	15.0668	17.2932	18.8222	20.2856	22.1681
	32	7.39028	7.985	8.5425	9.2438	10.5738	12.331	14.447	16.7262	18.2966	19.8025	21.7429		32	6.99765	7.58856	8.14293	8.8407	10.1645	11.9131	14.0161	16.2761	17.8294	19.3156	21.2258		34	8.12957	8.73499	9.30073	10.0103	11.3503	13.1121	15.224	17.4906	19.0489	20.5413	22.4625
	33	7.47409	8.07575	8.63979	9.34934	10.695	12.4731	14.6143	16.9209	18.5101	20.0342	21.9982		33	7.09351	7.6908	8.25104	8.95601	10.293	12.0582	14.1798	16.4587	18.0244	19.5219	21.4461		35	8.16872	8.78162	9.3547	10.0739	11.4334	13.2232	15.3717	17.6811	19.2706	20.7942	22.7574
	34	7.54912	8.1574	8.72769	9.44517	10.806	12.6045	14.7707	17.1046	18.7129	20.2554	22.2434		34	7.18311	7.78626	8.35185	9.06339	10.4123	12.1925	14.331	16.6268	18.2033	19.7109	21.6474		36	8.19635	8.81662	9.397	10.1259	11.5052	13.3238	15.5106	17.8651	19.4879	21.0451	23.0536
	35	7.61569	8.23029	8.80658	9.53169	10.9073	12.7258	14.9167	17.2781	18.9057	20.467	22.4795		35	7.26661	7.87511	8.44558	9.1631	10.5229	12.3166	14.4702	16.781	18.3672	19.8837	21.8308		37	8.21327	8.84081	9.42845	10.167	11.5665	13.4147	15.6414	18.0435	19.7017	21.2945	23.3516
	36	7.67419	8.29483	8.87688	9.60938	10.9994	12.8376	15.0532	17.4421	19.0893	20.6698	22.7075		36	7.34423	7.9576	8.53253	9.25549	10.6251	12.431	14.5981	16.9223	18.5171	20.0413	21.9979		38	8.22038	8.85507	9.44993	10.1983	11.6181	13.4968	15.7649	18.217	19.9125	21.5433	23.6522
	37	7.72508	8.35151	8.93912	9.67879	11.0829	12.9406	15.1809	17.5977	19.2649	20.8649	22.9286		37	7.4162	8.03404	8.61302	9.34093	10.7195	12.5364	14.7157	17.0518	18.6543	20.1854	22.1502		39	8.21863	8.86037	9.46241	10.2205	11.661	13.5709	15.882	18.3864	20.1212	21.7922	23.9561
	38	7.76888	8.40088	8.99388	9.74053	11.1585	13.0356	15.3007	17.7458	19.4333	21.0536	23.1441		38	7.48283	8.10475	8.68744	9.41986	10.8066	12.6334	14.8238	17.1707	18.78	20.3172	22.2895		40	8.20907	8.85775	9.46692	10.2348	11.6961	13.638	15.9935	18.5525	20.3287	22.042	24.2643
	39	7.80616	8.44354	9.04177	9.79527	11.2269	13.1233	15.4135	17.8875	19.5959	21.2369	23.3551		39	7.54445	8.17012	8.75622	9.49279	10.887	12.723	14.9234	17.2802	18.8957	20.4386	22.4175		41	8.19274	8.84827	9.46453	10.2422	11.7247	13.6991	16.1006	18.7163	20.5358	22.2936	24.5774
	40	7.83751	8.48013	9.08349	9.84371	11.2889	13.2048	15.5203	18.0238	19.7538	21.4162	23.5633		40	7.60141	8.23056	8.81982	9.56024	10.9614	12.8059	15.0157	17.3817	19.003	20.5511	22.5364		42	8.17075	8.83304	9.45635	10.2438	11.7476	13.7554	16.2041	18.8788	20.7435	22.5479	24.8964
	41	7.86359	8.51133	9.11974	9.88663	11.3454	13.2809	15.6223	18.156	19.9082	21.5929	23.7699		41	7.65412	8.28652	8.87875	9.62279	11.0305	12.883	15.1018	17.4765	19.1035	20.6567	22.6481		43	8.1442	8.81317	9.4435	10.2408	11.7662	13.808	16.3052	19.041	20.9527	22.8059	25.2222
	42	7.88506	8.53785	9.15127	9.92482	11.3972	13.3525	15.7204	18.2854	20.0605	21.7684	23.9767		42	7.70299	8.33849	8.93355	9.68104	11.095	12.9554	15.1828	17.5663	19.1989	20.7571	22.7548		44	8.11421	8.7898	9.42714	10.2343	11.7815	13.8579	16.4051	19.204	21.1645	23.0686	25.5558
	43	7.90263	8.56044	9.17886	9.95909	11.4453	13.4209	15.8158	18.4131	20.2122	21.9442	24.1852		43	7.74847	8.38696	8.98476	9.73564	11.1558	13.0239	15.2602	17.6525	19.2909	20.8545	22.8587		45	8.08188	8.76406	9.40841	10.2255	11.7948	13.9065	16.5048	19.3689	21.3801	23.337	25.8982
	44	7.91702	8.57985	9.2033	9.99029	11.4905	13.4868	15.9099	18.5407	20.3647	22.1219	24.3971		44	7.79102	8.43247	9.033	9.78724	11.2136	13.0896	15.335	17.7367	19.3813	20.9508	22.9622		46	8.04833	8.7371	9.38848	10.2156	11.8072	13.9548	16.6057	19.5369	21.6005	23.6122	26.2506
	45	7.92895	8.59686	9.22542	10.0193	11.5339	13.5516	16.0037	18.6694	20.5195	22.3031	24.6143		45	7.83112	8.47555	9.07885	9.83654	11.2693	13.1537	15.4088	17.8207	19.4721	21.048	23.0677		47	8.01466	8.71003	9.3685	10.2057	11.82	14.0043	16.7089	19.7093	21.8271	23.8956	26.614
	46	7.93916	8.61224	9.24603	10.047	11.5763	13.6163	16.0985	18.8008	20.6781	22.4894	24.8385		46	7.86927	8.51678	9.12295	9.88424	11.3238	13.2171	15.4828	17.906	19.5651	21.1484	23.1774		48	7.98193	8.68397	9.34961	10.1971	11.8343	14.056	16.8158	19.8873	22.061	24.1883	26.9898
	47	7.9484	8.62681	9.26599	10.0742	11.619	13.6819	16.1958	18.9362	20.8423	22.6828	25.0717		47	7.90599	8.55673	9.16594	9.93107	11.378	13.2809	15.5584	17.9944	19.6624	21.2541	23.294		49	7.95123	8.66005	9.33298	10.1909	11.8516	14.1115	16.9277	20.0723	22.3036	24.4916	27.3791
	48	7.95742	8.64135	9.28614	10.102	11.6627	13.7498	16.2968	19.0774	21.0137	22.8849	25.316		48	7.9418	8.596	9.20849	9.97778	11.4327	13.3465	15.6372	18.0877	19.7659	21.3673	23.4201		50	7.92359	8.63936	9.31973	10.1883	11.873	14.172	17.046	20.2657	22.5564	24.807	27.7833
	49	7.96699	8.6567	9.30734	10.1311	11.7087	13.8211	16.4029	19.2259	21.194	23.0978	25.5735		49	7.97723	8.63519	9.25126	10.0251	11.489	13.4148	15.7206	18.1878	19.8776	21.4905	23.5582		51	7.90008	8.62299	9.31104	10.1905	11.8998	14.2388	17.1722	20.4691	22.8208	25.136	28.204
	50	7.97787	8.67365	9.33046	10.1626	11.7578	13.897	16.5156	19.3834	21.3852	23.3235	25.8464		50	8.01284	8.67492	9.29494	10.0739	11.5477	13.4872	15.8102	18.2965	19.9999	21.6261	23.7111		52	7.88173	8.61207	9.30804	10.1988	11.9334	14.3135	17.3078	20.684	23.0985	25.4801	28.6427
	51	7.99083	8.69305	9.3564	10.1975	11.8114	13.9788	16.6363	19.5515	21.5892	23.564	26.137		51	8.04919	8.71583	9.34025	10.1249	11.6098	13.5649	15.9074	18.4158	20.1349	21.7764	23.8817		53	7.86959	8.60769	9.31191	10.2143	11.9751	14.3976	17.4544	20.912	23.3911	25.841	29.101
	52	8.00664	8.71573	9.38604	10.2365	11.8704	14.0678	16.7667	19.7323	21.808	23.8216	26.448		52	8.08684	8.75857	9.3879	10.1789	11.6765	13.6491	16.014	18.5477	20.2849	21.9442	24.0729		54	7.86472	8.611	9.32384	10.2384	12.0263	14.4924	17.6137	21.155	23.7004	26.2205	29.5807
	53	8.02609	8.74254	9.42029	10.2809	11.9359	14.1654	16.9083	19.9276	22.0437	24.0987	26.7819		53	8.12638	8.80379	9.43863	10.2368	11.7486	13.7412	16.1316	18.6943	20.4523	22.1321	24.288		55	7.8682	8.62314	9.34508	10.2724	12.0884	14.5998	17.7874	21.4149	24.0284	26.6207	30.0837
	54	8.05	8.77436	9.46011	10.3315	12.0093	14.2729	17.0629	20.1394	22.2987	24.3978	27.1416		54	8.1684	8.85217	9.4932	10.2994	11.8273	13.8425	16.262	18.8579	20.6398	22.3431	24.5303		56	7.88116	8.64534	9.3769	10.3177	12.1631	14.7214	17.9775	21.6935	24.3771	27.0434	30.612
	55	8.07917	8.81208	9.50645	10.3895	12.0917	14.3919	17.2322	20.3699	22.5753	24.7216	27.5301		55	8.21352	8.90441	9.55238	10.3677	11.9137	13.9545	16.407	19.0408	20.8499	22.5802	24.8032		57	7.90476	8.67884	9.42064	10.3756	12.252	14.859	18.186	21.9932	24.7487	27.4911	31.1679
	56	8.11445	8.85663	9.56031	10.4559	12.1844	14.524	17.4181	20.6214	22.8762	25.0729	27.9508		56	8.26235	8.96123	9.61699	10.4425	12.0089	14.0788	16.5687	19.2455	21.0857	22.8468	25.1107		58	7.94026	8.725	9.47775	10.4478	12.3567	15.0147	18.4151	22.3163	25.1456	27.966	31.7537
	57	8.15672	8.90896	9.62274	10.5319	12.2887	14.6707	17.6228	20.8963	23.2041	25.455	28.4073		57	8.31556	9.02337	9.68787	10.5248	12.1143	14.2168	16.7491	19.4747	21.3502	23.1463	25.4568		59	7.98898	8.78526	9.54975	10.5358	12.4791	15.1904	18.667	22.6652	25.5705	28.4708	32.372
	58	8.20689	8.97009	9.69484	10.6187	12.4062	14.8338	17.8483	21.1974	23.5622	25.8712	28.9033		58	8.37381	9.09161	9.76589	10.6157	12.2309	14.3703	16.9505	19.7313	21.6468	23.4826	25.8461		60	8.05237	8.86117	9.63833	10.6416	12.6213	15.3886	18.9444	23.0427	26.0261	29.0083	33.0255
	59	8.26593	9.04108	9.77776	10.7177	12.5383	15.0153	18.097	21.5276	23.9536	26.3251	29.4432		59	8.43781	9.16676	9.85196	10.7161	12.3604	14.5411	17.1752	20.0184	21.9791	23.86	26.2835		61	8.13203	8.95447	9.74531	10.767	12.7855	15.6117	19.2501	23.4519	26.5155	29.5817	33.7173
	60	8.33486	9.12305	9.87274	10.83	12.6867	15.2172	18.3715	21.89	24.382	26.821	30.0317		60	8.50827	9.24966	9.94707	10.8273	12.504	14.7311	17.4258	20.3394	22.3513	24.283	26.7746		62	8.22974	9.06706	9.87273	10.9143	12.9742	15.8625	19.5872	23.896	27.0421	30.1942	34.4507
	61	8.41478	9.21724	9.98112	10.9574	12.8532	15.4416	18.6746	22.288	24.8514	27.3632	30.6738		61	8.58599	9.34122	10.0522	10.9504	12.6633	14.9425	17.7053	20.6981	22.7677	24.7569	27.3254		63	8.34747	9.20109	10.0229	11.0859	13.1901	16.1441	19.959	24.3787	27.6097	30.8497	35.2291
	62	8.50686	9.32495	10.1043	11.1013	13.0398	15.6911	19.0094	22.7256	25.3662	27.9567	31.3754		62	8.67175	9.44239	10.1686	11.0867	12.8401	15.1776	18.0168	21.0986	23.2332	25.2873	27.9428		64	8.48749	9.35897	10.1983	11.2846	13.4362	16.46	20.3693	24.904	28.2221	31.5521	36.0567
	63	8.61239	9.44761	10.244	11.2635	13.2485	15.9684	19.3792	23.2069	25.9312	28.607	32.1428		63	8.76645	9.55419	10.2972	11.2376	13.0362	15.4388	18.3637	21.5457	23.7534	25.8807	28.6344		65	8.65238	9.54346	10.402	11.5135	13.7162	16.8139	20.8225	25.4763	28.8842	32.306	36.9375
	64	8.73278	9.5868	10.4018	11.446	13.4818	16.2763	19.7878	23.7367	26.5518	29.3202	32.9831		64	8.87099	9.67773	10.4395	11.4046	13.2536	15.729	18.75	22.0444	24.3346	26.5443	29.409		66	8.8451	9.75776	10.6372	11.7761	14.0338	17.2104	21.3232	26.1007	29.6007	33.1163	37.8764
	65	8.86958	9.74425	10.5796	11.651	13.7423	16.6182	20.2395	24.3202	27.2342	30.1033	33.9044		65	8.98638	9.81418	10.5967	11.5894	13.4945	16.0512	19.1798	22.6006	24.9837	27.2865	30.2766		67	9.06912	10.0055	10.908	12.0766	14.3937	17.6544	21.8768	26.7827	30.3774	33.9884	38.8786
	66	9.02451	9.92189	10.7797	11.8807	14.0329	16.9978	20.7389	24.9634	27.9851	30.964	34.9156		66	9.1137	9.96485	10.7705	11.7937	13.7614	16.4089	19.6581	23.221	25.7087	28.1166	31.2485		68	9.32847	10.291	11.2187	12.4198	14.8011	18.1516	22.4895	27.5287	31.2205	34.9287	39.9497
	67	9.1995	10.1219	11.0043	12.138	14.3568	17.4192	21.2913	25.6731	28.8124	31.9111	36.0272		67	9.25411	10.1311	10.9624	12.0196	14.0569	16.806	20.1903	23.9131	26.5187	29.0453	32.3378		69	9.6279	10.6194	11.5746	12.8112	15.262	18.7085	23.1682	28.3458	32.137	35.9437	41.0961
	68	9.39673	10.3467	11.2563	12.4258	14.7179	17.8873	21.9029	26.4567	29.7248	32.9547	37.2506		68	9.4089	10.3146	11.1743	12.2693	14.3842	17.2467	20.7826	24.6854	27.4243	30.0852	33.5598		70	9.97304	10.9964	11.982	13.2574	15.7835	19.3328	23.9209	29.2419	33.1349	37.0413	42.3249
	69	9.61863	10.599	11.5385	12.7476	15.1203	18.4072	22.5805	27.323	30.7323	34.1061	38.5993		69	9.57946	10.5169	11.4081	12.5452	14.7466	17.7359	21.4422	25.5478	28.4373	31.2506	34.932		71	10.3706	11.4293	12.4482	13.7661	16.3738	20.0333	24.7567	30.2264	34.2231	38.2299	43.6438
	70	9.86801	10.882	11.8546	13.1073	15.5689	18.9852	23.3319	28.282	31.8465	35.3783	40.0884		70	9.76735	10.74	11.6662	12.8501	15.1479	18.2793	22.177	26.5118	29.572	32.5581	36.475		72	10.8287	11.9264	12.9821	14.3464	17.0428	20.8202	25.6863	31.3096	35.4119	39.5192	45.0615
	71	10.148	11.1993	12.2084	13.5093	16.0691	19.6282	24.1661	29.3449	33.0805	36.7865	41.7356		71	9.97428	10.986	11.9511	13.187	15.5925	18.8832	22.9965	27.5904	30.8444	34.0273	38.2131		73	11.357	12.4979	13.5941	15.0093	17.802	21.7057	26.722	32.5038	36.7127	40.9201	46.5879
	72	10.4624	11.5549	12.6045	13.9588	16.6272	20.3443	25.0934	30.525	34.4496	38.3481	43.5611		72	10.2022	11.2571	12.2656	13.5594	16.0853	19.5548	23.9114	28.7992	32.2736	35.6812	40.1746		74	11.9674	13.1562	14.297	15.768	18.6652	22.7041	27.8781	33.8226	38.1388	42.445	48.2336
	73	10.8153	11.9536	13.0482	14.4618	17.2507	21.1429	26.126	31.8375	35.9714	40.0831	45.5886		73	10.4531	11.5562	12.6128	13.9713	16.6319	20.3026	24.9342	30.1559	33.882	37.5467	42.3935		75	12.6745	13.9163	15.1063	16.6384	19.6489	23.8323	29.1716	35.2824	39.7055	44.108	50.0111
	74	11.2116	12.401	13.5456	15.0251	17.948	22.0347	27.2778	33.3002	37.6666	42.015	47.8455		74	10.7295	11.8861	12.9963	14.4271	17.2388	21.1361	26.0794	31.6817	35.6959	39.656	44.9101		76	13.4963	14.7968	16.041	17.64	20.7733	25.1108	30.6224	36.9017	41.4302	45.925	51.9341
	75	11.6571	12.9034	14.1039	15.6569	18.729	23.0324	28.5652	34.9338	39.5592	44.1714	50.364		75	11.0341	12.2502	13.4203	14.9319	17.9133	22.0667	27.3642	33.4016	37.7467	42.0472	47.7725		77	14.4551	15.8207	17.1245	18.7966	22.0628	26.5638	32.254	38.7025	43.333	47.9144	54.0181
	76	12.1584	13.4684	14.7313	16.3665	19.6055	24.1509	30.0072	36.7627	41.6775	46.5846	53.1821		76	11.3699	12.6523	13.8894	15.4916	18.6641	23.1073	28.8085	35.345	40.0717	44.7662	51.039		78	15.5791	17.0167	18.3861	20.1379	23.5472	28.2211	34.0946	40.7104	45.4376	50.0972	56.2808
	77	12.7235	14.1049	15.4377	17.165	20.591	25.4077	31.6266	38.8157	44.055	49.2928	56.3445		77	11.7403	13.0968	14.4089	16.1129	19.501	24.2734	30.436	37.5473	42.7156	47.8682	54.7802		79	16.9042	18.4213	19.8624	21.7009	25.2636	30.1185	36.1781	42.9557	47.7712	52.4979	58.7422
	78	13.3615	14.8233	16.2348	18.0656	21.7018	26.8236	33.4501	41.127	46.7313	52.3413	59.9045		78	12.1493	13.5887	14.9849	16.8036	20.4356	25.5828	32.275	40.0505	45.7325	51.42	59.0819		80	18.4762	20.0806	21.6001	23.5322	27.2579	32.3003	38.5451	45.4742	50.366	55.1444	61.4252
	79	14.0836	15.636	17.1363	19.084	22.9574	28.4232	35.5098	43.7373	49.7539	55.7845	63.9257		79	12.6012	14.1336	15.6245	17.5726	21.4813	27.0569	34.3589	42.9057	49.1877	55.5031	64.0496		81	20.3546	22.0546	23.6587	25.691	29.588	34.8212	41.2451	48.3089	53.2596	58.0696	64.3557
	80	14.9031	16.558	18.1588	20.2388	24.3807	30.2363	37.844	46.6955	53.1797	59.6872	68.4844		80	13.1014	14.7382	16.3359	18.4304	22.654	28.7208	36.728	46.1745	53.1612	60.2176	69.814		82	22.6177	24.421	26.1157	28.2537	32.3273	37.7493	44.3388	51.5109	56.4968	61.3116	67.5637
	81	15.8357	17.6073	19.3223	21.5526	25.9997	32.2984	40.4989	50.0607	57.0771	64.128	73.6729		81	13.6556	15.4101	17.1285	19.3892	23.9725	30.6046	39.4311	49.9321	57.7509	65.6873	76.5371
	82	16.9008	18.8054	20.6507	23.0526	27.8481	34.6527	43.5305	53.9042	61.5297	69.2024	79.6034		82	14.2707	16.1581	18.0134	20.4634	25.4587	32.7443	42.5269	54.2709	63.0782	72.0659	84.4227
	83	18.1217	20.1788	22.1735	24.772	29.967	37.352	47.0073	58.3137	66.639	75.027	86.4131		83	14.9545	16.9926	19.0035	21.6698	27.1392	35.1834	46.0876	59.3052	69.2941	79.5463	93.728
	84	19.5271	21.7598	23.9265	26.7516	32.4069	40.4611	51.0132	63.3965	72.5306	81.7453	94.2711		84	15.7162	17.9255	20.1142	23.0286	29.0454	37.9745	50.2016	65.1768	76.5879	88.3726	104.781

[truncated: 15 more sheets: Table_S14_S16_crPWV, Table_S17_S19_CAVI_crPWV, Table_S20_S22_CAVIo_crPWV, Table_S23_S25_aoPWV_Radial, Table_S26_S28_CAVI_aoPWV_Radial, Table_S29_S31CAVIo_aoPWV_Radial, Table_S32_S34_aoPWV_Carotid, Table_S35_S37CAVI_aoPWV_Carotid, Table_S38_S40_CAVIo_aoPWV_Carot, Table_S41_S43_aoPWV_Brachial, Table_S44_S46_CAVI_aoPWV_Brach, Table_S47_S49_CAVIo_aoPWV_Brach, Table_S50_S52_PWV_Ratio, Table_S53_S55_CAVI_PWV_Ratio, Table_S56_S58_CAVIo_PWV_Ratio]
